# Supplementary material for: Epigenetic priming in chronic liver disease impacts the transcriptional and genetic landscapes of hepatocellular carcinoma
Source: Mol Oncol. 2021 Dec 29;16(3):665–82. doi: 10.1002/1878-0261.13154 (PMC8807355; doi:10.1002/1878-0261.13154)
Supplement: Supplementary file 2 — Table S1. (A) Cohort overview. (B) Differential gene expression ‐ CLD ‐ Normal. (C) Differential gene expression ‐ HCC ‐ Normal. (D) Genes DE in CLD and HCC compared to Normal. (E) Coding alternations in CLD and HCC pairs. (F) Copy number alterations in CLD and HCC pairs. (G) CpG sites DM in CLD compared to Normal. (H) CpG sites DM in HCC compared to Normal. (I) CpG sites DM in both CLD and HCC compared to Normal. (J) DMRs in both CLD and HCC compared to Normal, associated with DE genes. (K) CpG sites falling in DMRs from Table J. (L) Annotation of 109 probes used in prognostic model. (M) Univariate analysis of clinical features and survival in TCGA HCC cohort. [file MOL2-16-665-s001.xlsx]

## Sheet: S1A Sample clinical data
Cohort	Data type	Biopsy_ID	Patient ID	Age (y)	Sex	Tissue type	Liver Disease	BCLC	Edmondson	AFP (IU/ml)	Macrovascular invasion	Metastasis	Nr. of tumors	Diameter of largest tumor (mm)	Cirrhosis	CHILD	MELD
Basel	Methylation, Transcriptomic, WES	D041/D040	T1/C1	58	m	HCC and CLD	ALD	0	2	5.7	no	no	1	13	yes	5 (A)	11
Basel	Methylation, Transcriptomic, WES	D045/D043	T2/C2	69	m	HCC and CLD	status post HCV and HBV	A	3	7852	no	no	1	91	yes	6 (A)	7
Basel	Methylation, Transcriptomic, WES	D051/D050	T3/C3	86	m	HCC and CLD	ALD	A	2	4.3	no	no	multifocal (total 3)	25	no	udt	udt
Basel	Methylation, Transcriptomic, WES	D063/D062	T4/C4	73	m	HCC and CLD	ALD	A	2	5.6	no	no	1	29	yes	8 (B)	8
Basel	Methylation, Transcriptomic, WES	D067/D066	T5/C5	72	m	HCC and CLD	ALD (status post HBV)	A	2	3.2	no	no	1	27	yes	6 (A)	7
Basel	Methylation, Transcriptomic, WES	D104/D095	T6/C6	75	m	HCC and CLD	ALD	C	4	2	yes	no	1	220	no	udt	udt
Basel	Methylation, Transcriptomic, WES	D113/D112	T7/C7	79	m	HCC and CLD	ALD/NAFLD	A	3	49.8	no	no	2	25	no	udt	udt
Basel	Methylation, Transcriptomic, WES	D135/D134	T8/C8	57	m	HCC and CLD	ALD (status post HCV)	C	4	11.4	yes	yes	multifocal (total 3)	41	yes	6 (A)	6
Basel	Methylation, Transcriptomic, WES	D156/D155	T9/C9	67	m	HCC and CLD	HBV (under Tenofovir treatment)	B	2	204.8	no	no	2	36	yes	8 (B)	12
Basel	Methylation, Transcriptomic, WES	D158/D157	T10/C10	77	f	HCC and CLD	NAFLD	A	2	4.2	no	no	multifocal (total 3)	25	yes	7 (B)	8
New York	Methylation - validation	B134/B135	C1	67	f	HCC and CLD	HCV	0
New York	Methylation - validation	B174/B175	C2	67	m	HCC and CLD	other	A
New York	Methylation - validation	B178/B179	C3	74	m	HCC and CLD	HBV	0
New York	Methylation - validation	B150/B151	C4	72	m	HCC and CLD	ALD	A
New York	Methylation - validation	B110/B111	C5	66	m	HCC and CLD	HCV	A
New York	Methylation - validation	B156/B157	C6	71	m	HCC and CLD	other	A
New York	Methylation - validation	B214/B215	C7	69	m	HCC and CLD	unknown	A
New York	Methylation - validation	B108/B109	C8	59	m	HCC and CLD	HCV	B
New York	Methylation - validation	B152/B153	C9	63	m	HCC and CLD	ALD	A
Barcelona	Methylation - Non progressive CLD	T121	T121	51	m	CLD	ALD
Barcelona	Methylation - Non progressive CLD	T126	T126	560	m	CLD	HCV
Barcelona	Methylation - Non progressive CLD	R127	R127	44	m	CLD	HCV treated with DAA+ALDS
Barcelona	Methylation - Non progressive CLD	T136	T136	67	f	CLD	HCV treated with DAA
Barcelona	Methylation - Non progressive CLD	T154	T154	40	m	CLD	HCV treated with DAA
Barcelona	Methylation - Non progressive CLD	T162	T162	10	m	CLD	ALD
Basel	Transcriptomic - normal	B885	N1	63	m	Normal	status post HBV
Basel	Transcriptomic - normal	B927	N2	60	m	Normal	Non present
Basel	Transcriptomic - normal	B986	N3	49	m	Normal	Non present
Basel	Transcriptomic - normal	C51a	N4	61	m	Normal	Non present
Basel	Transcriptomic - normal	C173	N5	30	f	Normal	Non present
Basel	Transcriptomic - normal	C222a	N6	80	m	Normal	Non present
Basel	Transcriptomic - normal	C250a	N7	42	f	Normal	Non present
Basel	Transcriptomic - normal	C354a	N8	36	m	Normal	Non present
Basel	Transcriptomic - normal	C369	N9	33	m	Normal	Non present
Basel	Transcriptomic - normal	C445	N10	43	m	Normal	Alcohol
Basel	Transcriptomic - normal	C491	N11	54	m	Normal	Non present
Basel	Transcriptomic - normal	C545	N12	53	f	Normal	Non present
Basel	Transcriptomic - normal	C686	N13	46	m	Normal	DILI
Basel	Transcriptomic - normal	C712	N14	77	m	Normal	Non present
Basel	Transcriptomic - normal	C782	N15	62	f	Normal	Alcohol
Basel	Methylation - normal	BB13537	N1
Basel	Methylation - normal	BB29224	N2
New York	Methylation - normal	B51	N3	NA	NA	Normal	Non present
New York	Methylation - normal	NY101	N4	NA	NA	Normal	Non present
New York	Methylation - normal	NY107	N5	NA	NA	Normal	Non present
New York	Methylation - normal	B43	N6	NA	NA	Normal	Non present
New York	Methylation - normal	NY104	N7	NA	NA	Normal	Non present
New York	Methylation - normal	B44	N8	NA	NA	Normal	Non present
New York	Methylation - normal	B46	N9	NA	NA	Normal	Non present
New York	Methylation - normal	NY106	N10	NA	NA	Normal	Non present
New York	Methylation - normal	NY108	N11	NA	NA	Normal	Non present
New York	Methylation - normal	NY103	N12	NA	NA	Normal	Non present

## Sheet: S1B DGE  CLD - Normal
seqnames	start	end	width	strand	source	type	score	phase	gene_id	gene_version	gene_name	gene_source	gene_biotype	logFC	logCPM	F	PValue	FDR
17	19091329	19092027	699	+	ensembl_havana	gene	NA	NA	ENSG00000263934	2	SNORD3A	ensembl_havana	lincRNA	0.647476	7.49869	0.341465	0.562631	0.655432
X	132669773	133119922	450150	-	ensembl_havana	gene	NA	NA	ENSG00000147257	9	GPC3	ensembl_havana	protein_coding	4.60222	6.70804	52.0683	1.71922e-08	3.43894e-06
7	134212344	134226160	13817	+	ensembl_havana	gene	NA	NA	ENSG00000198074	5	AKR1B10	ensembl_havana	protein_coding	3.39206	7.76557	25.7917	1.18303e-05	0.000158072
5	147204131	147211349	7219	-	ensembl_havana	gene	NA	NA	ENSG00000164266	6	SPINK1	ensembl_havana	protein_coding	1.11787	6.33483	1.23018	0.274731	0.372429
1	110230436	110251661	21226	+	ensembl_havana	gene	NA	NA	ENSG00000134184	8	GSTM1	ensembl_havana	protein_coding	-0.666248	5.47327	0.175419	0.67783	0.753589
15	75041185	75048543	7359	+	ensembl_havana	gene	NA	NA	ENSG00000140505	6	CYP1A2	ensembl_havana	protein_coding	-1.29673	8.62254	3.12517	0.0855719	0.144799
10	135333910	135374724	40815	+	ensembl_havana	gene	NA	NA	ENSG00000130649	5	CYP2E1	ensembl_havana	protein_coding	-0.789671	12.1756	1.17167	0.28626	0.385053
4	88896819	88904562	7744	+	ensembl_havana	gene	NA	NA	ENSG00000118785	9	SPP1	ensembl_havana	protein_coding	2.69155	6.9305	29.3523	4.17751e-06	7.98984e-05
4	70065669	70080449	14781	-	ensembl_havana	gene	NA	NA	ENSG00000213759	4	UGT2B11	ensembl_havana	protein_coding	4.63548	5.80156	22.9086	2.88463e-05	0.000295977
4	100044808	100078949	34142	-	ensembl_havana	gene	NA	NA	ENSG00000198099	4	ADH4	ensembl_havana	protein_coding	-0.387508	11.1505	0.390002	0.536238	0.63108
16	56700643	56701977	1335	-	ensembl_havana	gene	NA	NA	ENSG00000125144	9	MT1G	ensembl_havana	protein_coding	-3.49716	7.25908	34.0017	1.17077e-06	3.57565e-05
19	35771619	35776046	4428	+	ensembl_havana	gene	NA	NA	ENSG00000105697	3	HAMP	ensembl_havana	protein_coding	-1.3357	7.15367	3.0175	0.0909256	0.151918
3	124624289	124672663	48375	-	ensembl_havana	gene	NA	NA	ENSG00000173702	3	MUC13	ensembl_havana	protein_coding	4.03084	4.46438	24.0266	2.03046e-05	0.000230576
12	9301436	9360966	59531	-	ensembl_havana	gene	NA	NA	ENSG00000126838	5	PZP	ensembl_havana	protein_coding	-1.92092	6.04589	6.6552	0.0141177	0.0332253
Y	2709527	2800041	90515	+	ensembl_havana	gene	NA	NA	ENSG00000129824	11	RPS4Y1	ensembl_havana	protein_coding	0.352995	6.22948	0.192783	0.663236	0.742059
5	95187936	95195837	7902	+	ensembl_havana	gene	NA	NA	ENSG00000236882	3	C5orf27	ensembl_havana	protein_coding	-3.14754	5.82852	11.0782	0.0020241	0.0070665
16	69740899	69760854	19956	-	ensembl_havana	gene	NA	NA	ENSG00000181019	8	NQO1	ensembl_havana	protein_coding	2.80297	5.60517	16.6632	0.000237274	0.00138082
7	45927956	45933267	5312	+	ensembl_havana	gene	NA	NA	ENSG00000146678	5	IGFBP1	ensembl_havana	protein_coding	3.43421	6.55234	28.0579	6.05545e-06	0.00010138
1	52373628	52456436	82809	-	ensembl_havana	gene	NA	NA	ENSG00000169213	6	RAB3B	ensembl_havana	protein_coding	4.58783	4.15818	38.2334	3.965e-07	1.93074e-05
1	159682079	159684379	2301	-	ensembl_havana	gene	NA	NA	ENSG00000132693	8	CRP	ensembl_havana	protein_coding	-1.68825	10.4107	2.62466	0.113948	0.182234
16	56703726	56705041	1316	+	ensembl_havana	gene	NA	NA	ENSG00000205358	3	MT1H	ensembl_havana	protein_coding	-3.38811	4.98679	18.8828	0.00010883	0.00077178
7	94285637	94299007	13371	+	havana	gene	NA	NA	ENSG00000242265	1	PEG10	havana	protein_coding	-1.28237	4.94845	2.52995	0.120453	0.190718
11	18287721	18291524	3804	+	ensembl_havana	gene	NA	NA	ENSG00000173432	6	SAA1	ensembl_havana	protein_coding	-3.79018	9.24631	9.16943	0.00453172	0.0133577
Y	15016019	15032390	16372	+	ensembl_havana	gene	NA	NA	ENSG00000067048	12	DDX3Y	ensembl_havana	protein_coding	0.306639	5.77323	0.147798	0.702912	0.77399
1	196743925	196763203	19279	+	ensembl_havana	gene	NA	NA	ENSG00000116785	9	CFHR3	ensembl_havana	protein_coding	-0.238452	7.83519	0.0950363	0.759647	0.81961
11	18260770	18270190	9421	-	ensembl_havana	gene	NA	NA	ENSG00000134339	4	SAA2	ensembl_havana	protein_coding	-4.09082	8.22908	9.64686	0.00368899	0.0113396
1	196788887	196801319	12433	+	ensembl_havana	gene	NA	NA	ENSG00000244414	2	CFHR1	ensembl_havana	protein_coding	0.272932	9.2446	0.165457	0.686591	0.760625
4	69402902	69434245	31344	-	ensembl_havana	gene	NA	NA	ENSG00000197888	2	UGT2B17	ensembl_havana	protein_coding	-0.849413	6.09189	0.805601	0.375391	0.477817
12	103981051	104160505	179455	+	ensembl_havana	gene	NA	NA	ENSG00000136011	10	STAB2	ensembl_havana	protein_coding	-1.00895	6.58564	5.97198	0.0195691	0.043178
6	160542821	160579750	36930	+	ensembl_havana	gene	NA	NA	ENSG00000175003	8	SLC22A1	ensembl_havana	protein_coding	-0.797019	8.75326	1.87084	0.179862	0.265481
1	203148059	203155877	7819	-	ensembl_havana	gene	NA	NA	ENSG00000133048	8	CHI3L1	ensembl_havana	protein_coding	3.41856	6.00582	32.9175	1.56227e-06	4.30092e-05
12	56864736	56882198	17463	-	ensembl_havana	gene	NA	NA	ENSG00000135423	8	GLS2	ensembl_havana	protein_coding	-0.768732	7.34371	1.9363	0.172615	0.256967
18	72201675	72254448	52774	+	ensembl_havana	gene	NA	NA	ENSG00000150656	10	CNDP1	ensembl_havana	protein_coding	-1.68052	5.51245	8.19952	0.00694757	0.0187892
X	108867473	108976632	109160	-	ensembl_havana	gene	NA	NA	ENSG00000068366	15	ACSL4	ensembl_havana	protein_coding	2.33972	7.33204	14.5074	0.000524847	0.00251904
12	57345219	57353158	7940	-	ensembl_havana	gene	NA	NA	ENSG00000139547	6	RDH16	ensembl_havana	protein_coding	-0.644686	8.52828	1.37883	0.248013	0.342414
7	99354604	99381888	27285	-	ensembl_havana	gene	NA	NA	ENSG00000160868	10	CYP3A4	ensembl_havana	protein_coding	-0.0234526	11.3455	0.00126016	0.971878	0.979584
1	27695603	27701315	5713	-	ensembl_havana	gene	NA	NA	ENSG00000142748	8	FCN3	ensembl_havana	protein_coding	-0.733404	6.05674	2.70957	0.108457	0.174965
17	38544768	38574202	29435	-	ensembl_havana	gene	NA	NA	ENSG00000131747	10	TOP2A	ensembl_havana	protein_coding	1.53973	5.32282	9.79794	0.00345853	0.0107538
17	39078948	39093886	14939	-	ensembl_havana	gene	NA	NA	ENSG00000108244	12	KRT23	ensembl_havana	protein_coding	6.43348	3.44827	61.3202	2.76678e-09	1.73056e-06
19	7828035	7834491	6457	+	ensembl_havana	gene	NA	NA	ENSG00000104938	12	CLEC4M	ensembl_havana	protein_coding	-1.54723	4.74461	8.43386	0.00625865	0.017297
3	126200124	126236616	36493	-	ensembl_havana	gene	NA	NA	ENSG00000159650	4	UROC1	ensembl_havana	protein_coding	-1.03833	6.6091	3.32129	0.0767077	0.132028
12	122277433	122301502	24070	-	ensembl_havana	gene	NA	NA	ENSG00000158104	7	HPD	ensembl_havana	protein_coding	-0.325727	9.94772	0.332448	0.567811	0.659633
1	20301925	20306932	5008	-	ensembl_havana	gene	NA	NA	ENSG00000188257	6	PLA2G2A	ensembl_havana	protein_coding	-1.43219	5.34082	1.66895	0.204636	0.293811
14	106202680	106209408	6729	-	havana	gene	NA	NA	ENSG00000211896	2	IGHG1	havana	IG_C_gene	2.83737	6.95573	21.5682	4.43758e-05	0.000401565
6	42928496	42931618	3123	+	ensembl_havana	gene	NA	NA	ENSG00000124713	5	GNMT	ensembl_havana	protein_coding	-1.9715	6.30169	10.0624	0.00309134	0.00987321
4	74347400	74369691	22292	+	ensembl_havana	gene	NA	NA	ENSG00000079557	3	AFM	ensembl_havana	protein_coding	0.0403956	9.31897	0.00660108	0.935696	0.954496
Y	15360259	15592553	232295	-	ensembl_havana	gene	NA	NA	ENSG00000183878	11	UTY	ensembl_havana	protein_coding	-0.225137	5.24259	0.0824034	0.775713	0.83195
16	1203241	1271771	68531	+	ensembl_havana	gene	NA	NA	ENSG00000196557	6	CACNA1H	ensembl_havana	protein_coding	-3.93343	5.09075	29.4925	4.01476e-06	7.7363e-05
10	74653339	74692791	39453	+	ensembl_havana	gene	NA	NA	ENSG00000138315	8	OIT3	ensembl_havana	protein_coding	-0.630888	6.02503	2.25753	0.141693	0.218162
1	55074855	55089229	14375	-	ensembl_havana	gene	NA	NA	ENSG00000162391	7	FAM151A	ensembl_havana	protein_coding	-4.03706	4.10855	26.1916	1.04918e-05	0.000145961
11	75428864	75444003	15140	+	ensembl_havana	gene	NA	NA	ENSG00000166391	10	MOGAT2	ensembl_havana	protein_coding	-1.15605	6.45411	5.21219	0.0284404	0.0586395
1	119911402	119936753	25352	+	ensembl_havana	gene	NA	NA	ENSG00000116882	10	HAO2	ensembl_havana	protein_coding	-0.773892	7.59076	2.01158	0.164707	0.247123
Y	21865751	21906825	41075	-	ensembl_havana	gene	NA	NA	ENSG00000012817	11	KDM5D	ensembl_havana	protein_coding	-0.659048	5.19534	0.733288	0.397487	0.49996
12	24964295	25102393	138099	-	ensembl_havana	gene	NA	NA	ENSG00000060982	10	BCAT1	ensembl_havana	protein_coding	2.21532	5.02292	19.3336	9.33003e-05	0.000694401
10	96447911	96613017	165107	+	ensembl_havana	gene	NA	NA	ENSG00000165841	5	CYP2C19	ensembl_havana	protein_coding	-3.55513	7.32744	67.3995	9.15498e-10	8.59007e-07
7	99302660	99332819	30160	-	ensembl_havana	gene	NA	NA	ENSG00000160870	8	CYP3A7	ensembl_havana	protein_coding	4.10923	8.1703	65.2395	1.34564e-09	1.10747e-06
19	41381344	41388657	7314	-	ensembl_havana	gene	NA	NA	ENSG00000198077	6	CYP2A7	ensembl_havana	protein_coding	-0.333751	5.41944	0.247612	0.621789	0.707584
Y	21729199	21768160	38962	+	ensembl_havana	gene	NA	NA	ENSG00000131002	7	TXLNG2P	ensembl_havana	pseudogene	0.231745	5.00549	0.0921762	0.763177	0.822284
7	45613739	45762715	148977	+	ensembl_havana	gene	NA	NA	ENSG00000164742	10	ADCY1	ensembl_havana	protein_coding	-1.95853	7.0089	10.2161	0.00289726	0.00935463
2	108905095	108926371	21277	+	ensembl_havana	gene	NA	NA	ENSG00000198203	5	SULT1C2	ensembl_havana	protein_coding	3.33629	3.37069	19.1992	9.76682e-05	0.000717013
11	2150342	2170833	20492	-	ensembl_havana	gene	NA	NA	ENSG00000167244	13	IGF2	ensembl_havana	protein_coding	-0.636485	7.04257	1.36771	0.249896	0.344375
9	137772654	137779924	7271	+	ensembl_havana	gene	NA	NA	ENSG00000160339	11	FCN2	ensembl_havana	protein_coding	-1.02951	5.3299	6.0794	0.0185791	0.0413849
16	56691606	56694610	3005	+	ensembl_havana	gene	NA	NA	ENSG00000198417	5	MT1F	ensembl_havana	protein_coding	-3.01803	5.09352	35.5052	7.90811e-07	2.86196e-05
2	228678558	228682272	3715	+	ensembl_havana	gene	NA	NA	ENSG00000115009	7	CCL20	ensembl_havana	protein_coding	3.56249	2.84852	27.3848	7.36832e-06	0.000116031
Y	14813160	14972764	159605	+	ensembl_havana	gene	NA	NA	ENSG00000114374	8	USP9Y	ensembl_havana	protein_coding	0.00918943	4.87059	0.000142329	0.990547	0.993215
5	175969512	176022975	53464	+	ensembl_havana	gene	NA	NA	ENSG00000074276	6	CDHR2	ensembl_havana	protein_coding	0.133492	5.65213	0.0667268	0.797635	0.848936
5	76248538	76276983	28446	+	ensembl_havana	gene	NA	NA	ENSG00000145708	6	CRHBP	ensembl_havana	protein_coding	-0.054948	6.11724	0.017252	0.896233	0.925228
2	56093102	56151274	58173	-	ensembl_havana	gene	NA	NA	ENSG00000115380	14	EFEMP1	ensembl_havana	protein_coding	3.21633	5.03276	44.7154	8.50324e-08	7.55484e-06
4	74606223	74609433	3211	+	ensembl_havana	gene	NA	NA	ENSG00000169429	6	IL8	ensembl_havana	protein_coding	4.74742	3.02778	74.7806	2.60498e-10	4.52601e-07
11	77774907	77779397	4491	+	ensembl_havana	gene	NA	NA	ENSG00000151365	2	THRSP	ensembl_havana	protein_coding	-0.625295	6.22268	1.39516	0.245284	0.339696
7	36429415	36493400	63986	+	ensembl_havana	gene	NA	NA	ENSG00000011426	6	ANLN	ensembl_havana	protein_coding	1.33599	3.74992	7.22173	0.0108364	0.0268539
4	139085251	139163503	78253	-	ensembl_havana	gene	NA	NA	ENSG00000151012	9	SLC7A11	ensembl_havana	protein_coding	1.36409	3.71792	3.39034	0.0738358	0.128015
6	52614897	52628367	13471	-	ensembl_havana	gene	NA	NA	ENSG00000244067	1	GSTA2	ensembl_havana	protein_coding	-1.39684	8.1043	7.66011	0.0088623	0.0229589
4	3443614	3451211	7598	+	ensembl_havana	gene	NA	NA	ENSG00000109758	4	HGFAC	ensembl_havana	protein_coding	-2.19954	5.47468	9.38432	0.00412942	0.012432
7	137687070	137802732	115663	+	ensembl_havana	gene	NA	NA	ENSG00000122787	10	AKR1D1	ensembl_havana	protein_coding	-0.705039	8.16765	2.04969	0.160867	0.242253
1	47394849	47407156	12308	-	ensembl_havana	gene	NA	NA	ENSG00000187048	8	CYP4A11	ensembl_havana	protein_coding	-0.677099	8.13585	1.91285	0.17517	0.260076
2	119699742	119752236	52495	+	ensembl_havana	gene	NA	NA	ENSG00000019169	9	MARCO	ensembl_havana	protein_coding	-0.50275	5.91636	1.14766	0.291174	0.390187
4	88224941	88244058	19118	-	ensembl_havana	gene	NA	NA	ENSG00000170509	7	HSD17B13	ensembl_havana	protein_coding	0.916613	8.30583	3.28885	0.0780998	0.134011
10	70980059	71027315	47257	+	ensembl_havana	gene	NA	NA	ENSG00000156510	11	HKDC1	ensembl_havana	protein_coding	2.97762	4.07475	26.4953	9.58264e-06	0.000136844
15	63613577	63674360	60784	-	ensembl_havana	gene	NA	NA	ENSG00000074410	9	CA12	ensembl_havana	protein_coding	3.95927	2.91111	24.3171	1.85557e-05	0.000216533
11	2016406	2022700	6295	-	ensembl_havana	gene	NA	NA	ENSG00000130600	11	H19	ensembl_havana	processed_transcript	0.188202	8.39518	0.0661805	0.798447	0.849423
12	56754353	56756607	2255	-	ensembl_havana	gene	NA	NA	ENSG00000175336	8	APOF	ensembl_havana	protein_coding	-0.205644	7.74594	0.151248	0.699638	0.771254
14	24099324	24114848	15525	+	ensembl_havana	gene	NA	NA	ENSG00000100867	10	DHRS2	ensembl_havana	protein_coding	-3.64332	3.95917	19.0352	0.000103293	0.000744673
5	40909354	40983041	73688	+	ensembl_havana	gene	NA	NA	ENSG00000112936	14	C7	ensembl_havana	protein_coding	2.04612	8.37228	15.2701	0.000394582	0.00203443
21	47556176	47575481	19306	-	ensembl_havana	gene	NA	NA	ENSG00000160282	9	FTCD	ensembl_havana	protein_coding	-2.11533	7.91971	13.8837	0.000665274	0.00301708
8	9106927	9271224	164298	+	havana	gene	NA	NA	ENSG00000254235	1	RP11-115J16.1	havana	lincRNA	-3.32861	4.55582	27.3725	7.39495e-06	0.000116333
5	39284364	39424970	140607	-	ensembl_havana	gene	NA	NA	ENSG00000113600	6	C9	ensembl_havana	protein_coding	0.239167	10.2856	0.156198	0.695015	0.767456
2	234959323	234985778	26456	+	ensembl_havana	gene	NA	NA	ENSG00000072080	6	SPP2	ensembl_havana	protein_coding	0.210011	7.07237	0.166765	0.685423	0.759778
15	75011883	75017951	6069	-	ensembl_havana	gene	NA	NA	ENSG00000140465	9	CYP1A1	ensembl_havana	protein_coding	-1.12788	5.46778	2.23795	0.14338	0.220195
11	58407899	58499447	91549	-	ensembl_havana	gene	NA	NA	ENSG00000149124	6	GLYAT	ensembl_havana	protein_coding	-0.614485	7.52915	1.47353	0.232698	0.326152
6	138483058	138665800	182743	+	ensembl_havana	gene	NA	NA	ENSG00000112379	8	KIAA1244	ensembl_havana	protein_coding	2.13449	3.5597	11.5493	0.00166967	0.00607883
1	214776538	214837931	61394	+	ensembl_havana	gene	NA	NA	ENSG00000117724	8	CENPF	ensembl_havana	protein_coding	0.90542	4.41844	5.32439	0.0268922	0.0560161
10	96698415	96749147	50733	+	ensembl_havana	gene	NA	NA	ENSG00000138109	9	CYP2C9	ensembl_havana	protein_coding	-0.079547	10.3374	0.023849	0.878133	0.911535
8	26605667	26724790	119124	-	ensembl_havana	gene	NA	NA	ENSG00000120907	13	ADRA1A	ensembl_havana	protein_coding	-0.928172	6.82187	3.53319	0.0682691	0.119973
7	117105838	117356025	250188	+	ensembl_havana	gene	NA	NA	ENSG00000001626	10	CFTR	ensembl_havana	protein_coding	3.18905	4.35419	23.8237	2.16295e-05	0.000242105
19	10148479	10184811	36333	+	havana	gene	NA	NA	ENSG00000167798	12	C3P1	havana	pseudogene	-1.58432	7.95392	10.2858	0.0028135	0.00913511
2	47572297	47614740	42444	+	ensembl_havana	gene	NA	NA	ENSG00000119888	6	EPCAM	ensembl_havana	protein_coding	4.34921	3.07626	31.8903	2.06246e-06	5.13771e-05
1	68939835	68962904	23070	-	ensembl_havana	gene	NA	NA	ENSG00000024526	12	DEPDC1	ensembl_havana	protein_coding	2.23694	2.71112	12.7496	0.00103333	0.00418172
4	141309609	141349122	39514	-	ensembl_havana	gene	NA	NA	ENSG00000153132	8	CLGN	ensembl_havana	protein_coding	2.02287	3.49706	10.1784	0.00294354	0.00948839
Y	2803112	2850547	47436	+	ensembl_havana	gene	NA	NA	ENSG00000067646	7	ZFY	ensembl_havana	protein_coding	0.848247	4.39279	1.29681	0.262321	0.358059
12	56623833	56631630	7798	+	ensembl_havana	gene	NA	NA	ENSG00000139540	7	SLC39A5	ensembl_havana	protein_coding	-1.26847	6.24191	6.43401	0.0156771	0.0361569
6	160952515	161087407	134893	-	ensembl_havana	gene	NA	NA	ENSG00000198670	7	LPA	ensembl_havana	protein_coding	-0.730396	7.00633	3.75484	0.0605339	0.108901
9	88641061	88715088	74028	-	ensembl_havana	gene	NA	NA	ENSG00000135052	12	GOLM1	ensembl_havana	protein_coding	2.48168	5.22186	29.8162	3.66399e-06	7.27228e-05
8	39792133	39873910	81778	+	ensembl_havana	gene	NA	NA	ENSG00000188676	9	IDO2	ensembl_havana	protein_coding	-2.0135	3.96545	10.6131	0.00245353	0.00819986
11	102391239	102401484	10246	-	ensembl_havana	gene	NA	NA	ENSG00000137673	4	MMP7	ensembl_havana	protein_coding	4.48231	2.88258	38.3755	3.82772e-07	1.8822e-05
6	53794780	54131078	336299	+	ensembl_havana	gene	NA	NA	ENSG00000146147	10	MLIP	ensembl_havana	protein_coding	-0.747658	5.60488	1.25874	0.269321	0.366239
4	71521258	71547534	26277	-	ensembl_havana	gene	NA	NA	ENSG00000132465	6	IGJ	ensembl_havana	protein_coding	3.39604	6.08688	46.475	5.72368e-08	6.29958e-06
14	104552016	104579098	27083	+	ensembl_havana	gene	NA	NA	ENSG00000166183	11	ASPG	ensembl_havana	protein_coding	-2.67571	5.14187	21.5887	4.408e-05	0.000399582
5	113696642	113832337	135696	+	ensembl_havana	gene	NA	NA	ENSG00000080709	10	KCNN2	ensembl_havana	protein_coding	-2.03091	3.89096	16.4044	0.000260474	0.0014838
9	130911350	130915734	4385	+	ensembl_havana	gene	NA	NA	ENSG00000148346	7	LCN2	ensembl_havana	protein_coding	0.466015	4.30614	0.403983	0.529062	0.62475
6	6144318	6321246	176929	-	ensembl_havana	gene	NA	NA	ENSG00000124491	11	F13A1	ensembl_havana	protein_coding	2.6325	4.37415	28.2653	5.70267e-06	9.75631e-05
14	100789674	100796715	7042	+	ensembl_havana	gene	NA	NA	ENSG00000140107	10	SLC25A47	ensembl_havana	protein_coding	-0.362604	5.77255	0.412452	0.524799	0.621076
14	106552285	106552809	525	-	havana	gene	NA	NA	ENSG00000211940	2	IGHV3-9	havana	IG_V_gene	3.68226	2.98495	18.5817	0.000120714	0.000831139
3	42897497	42917633	20137	-	ensembl_havana	gene	NA	NA	ENSG00000180432	4	CYP8B1	ensembl_havana	protein_coding	-0.214701	8.16645	0.180633	0.673361	0.75014
6	21593972	21598847	4876	+	ensembl_havana	gene	NA	NA	ENSG00000124766	4	SOX4	ensembl_havana	protein_coding	2.42186	4.05679	32.8613	1.58603e-06	4.34338e-05
16	1840414	1844972	4559	-	ensembl_havana	gene	NA	NA	ENSG00000099769	5	IGFALS	ensembl_havana	protein_coding	-2.4978	3.85301	19.233	9.65518e-05	0.000711089
19	15579456	15609767	30312	-	ensembl_havana	gene	NA	NA	ENSG00000161031	8	PGLYRP2	ensembl_havana	protein_coding	-0.413286	7.13211	0.738976	0.395681	0.498249
17	4851387	4860426	9040	+	ensembl_havana	gene	NA	NA	ENSG00000108515	13	ENO3	ensembl_havana	protein_coding	-2.23386	5.94877	25.7549	1.19622e-05	0.000158458
21	22370633	22915650	545018	+	ensembl_havana	gene	NA	NA	ENSG00000154654	10	NCAM2	ensembl_havana	protein_coding	-2.74976	3.7943	13.8595	0.000671484	0.00304171
20	62119366	62130505	11140	-	ensembl_havana	gene	NA	NA	ENSG00000101210	6	EEF1A2	ensembl_havana	protein_coding	5.18887	2.67296	30.6468	2.9042e-06	6.27506e-05
12	91496406	91505608	9203	-	ensembl_havana	gene	NA	NA	ENSG00000139329	4	LUM	ensembl_havana	protein_coding	2.82748	6.32007	30.1576	3.32899e-06	6.8729e-05
16	56666145	56667898	1754	+	ensembl_havana	gene	NA	NA	ENSG00000205364	3	MT1M	ensembl_havana	protein_coding	-3.33788	4.4155	30.6774	2.87963e-06	6.254e-05
5	52285156	52390609	105454	+	ensembl_havana	gene	NA	NA	ENSG00000164171	6	ITGA2	ensembl_havana	protein_coding	3.07426	3.0986	37.297	5.00997e-07	2.20205e-05
16	20420856	20452658	31803	+	ensembl_havana	gene	NA	NA	ENSG00000183549	6	ACSM5	ensembl_havana	protein_coding	-0.416679	7.9748	0.702077	0.407618	0.510445
19	41349443	41356352	6910	-	ensembl_havana	gene	NA	NA	ENSG00000255974	2	CYP2A6	ensembl_havana	protein_coding	-0.913102	9.146	3.39868	0.0734972	0.12757
1	57110995	57181008	70014	+	ensembl_havana	gene	NA	NA	ENSG00000162409	6	PRKAA2	ensembl_havana	protein_coding	2.05882	4.63046	27.7112	6.69766e-06	0.000108755
12	10138241	10166023	27783	-	ensembl_havana	gene	NA	NA	ENSG00000165682	10	CLEC1B	ensembl_havana	protein_coding	-0.246542	4.22885	0.259094	0.61385	0.700787
12	20963636	21243040	279405	+	ensembl_havana	gene	NA	NA	ENSG00000111700	8	SLCO1B3	ensembl_havana	protein_coding	0.0392725	5.79552	0.00374368	0.95155	0.965755
19	41497204	41524303	27100	+	ensembl_havana	gene	NA	NA	ENSG00000197408	4	CYP2B6	ensembl_havana	protein_coding	-0.692494	7.24179	1.97132	0.16888	0.252055
10	100007447	100028007	20561	-	ensembl_havana	gene	NA	NA	ENSG00000138131	3	LOXL4	ensembl_havana	protein_coding	3.26603	3.90937	45.2911	7.46308e-08	6.93832e-06
4	74702214	74714781	12568	+	ensembl_havana	gene	NA	NA	ENSG00000124875	5	CXCL6	ensembl_havana	protein_coding	4.37018	2.82283	31.6193	2.22094e-06	5.37686e-05
3	42530791	42579059	48269	+	ensembl_havana	gene	NA	NA	ENSG00000114812	8	VIPR1	ensembl_havana	protein_coding	-1.22742	4.44007	8.71736	0.00552155	0.0156755
11	46402306	46405375	3070	+	ensembl_havana	gene	NA	NA	ENSG00000110492	11	MDK	ensembl_havana	protein_coding	0.31932	3.00774	0.428995	0.516648	0.613567
6	8652370	8654079	1710	+	havana	gene	NA	NA	ENSG00000251164	1	HULC	havana	lincRNA	1.97651	6.37167	12.0989	0.00133791	0.00511139
18	39739247	40271387	532141	+	havana	gene	NA	NA	ENSG00000267586	2	LINC00907	havana	lincRNA	-1.79061	3.18176	6.25082	0.0171098	0.0388007
1	47603107	47615413	12307	+	ensembl_havana	gene	NA	NA	ENSG00000162365	7	CYP4A22	ensembl_havana	protein_coding	-0.792668	6.03668	2.7713	0.104654	0.169918
2	89246819	89247475	657	-	havana	gene	NA	NA	ENSG00000243466	1	IGKV1-5	havana	IG_V_gene	3.14372	4.03908	29.0636	4.53503e-06	8.40217e-05
19	7793843	7798792	4950	-	ensembl_havana	gene	NA	NA	ENSG00000182566	8	CLEC4G	ensembl_havana	protein_coding	-1.2219	4.028	9.02373	0.00482822	0.014069
4	74374520	74399845	25326	+	havana	gene	NA	NA	ENSG00000250436	1	RP11-622A1.2	havana	lincRNA	-1.06998	5.84965	4.14552	0.0491578	0.091728
12	113830250	113864106	33857	-	ensembl_havana	gene	NA	NA	ENSG00000135094	6	SDS	ensembl_havana	protein_coding	-0.225249	7.62022	0.120267	0.730765	0.796878
11	118398187	118401912	3726	+	ensembl_havana	gene	NA	NA	ENSG00000172425	6	TTC36	ensembl_havana	protein_coding	-0.911677	4.96858	2.89079	0.0977172	0.160859
X	128872950	128903514	30565	+	ensembl_havana	gene	NA	NA	ENSG00000122121	6	XPNPEP2	ensembl_havana	protein_coding	0.311546	5.36546	0.216792	0.644302	0.726085
3	182971032	183016292	45261	+	ensembl_havana	gene	NA	NA	ENSG00000176597	7	B3GNT5	ensembl_havana	protein_coding	2.10436	3.32825	16.3555	0.000265124	0.00150535
17	79762008	79771889	9882	+	ensembl_havana	gene	NA	NA	ENSG00000215644	5	GCGR	ensembl_havana	protein_coding	-2.25226	4.96657	17.7513	0.000161188	0.00103468
11	27062272	27149356	87085	+	ensembl_havana	gene	NA	NA	ENSG00000129151	4	BBOX1	ensembl_havana	protein_coding	-0.605189	5.39977	1.39488	0.24533	0.33973
7	23349828	23510086	160259	-	ensembl_havana	gene	NA	NA	ENSG00000136231	9	IGF2BP3	ensembl_havana	protein_coding	0.333836	2.64391	0.521522	0.474861	0.5753
1	197053258	197115824	62567	-	ensembl_havana	gene	NA	NA	ENSG00000066279	12	ASPM	ensembl_havana	protein_coding	1.09333	4.66296	7.55653	0.00929106	0.0238484
10	62538089	62554610	16522	+	ensembl_havana	gene	NA	NA	ENSG00000170312	11	CDK1	ensembl_havana	protein_coding	1.71187	3.07486	14.7147	0.000485441	0.00237288
12	46576846	46663800	86955	-	ensembl_havana	gene	NA	NA	ENSG00000111371	11	SLC38A1	ensembl_havana	protein_coding	2.041	5.9982	24.7317	1.63308e-05	0.000198264
20	61975420	62009753	34334	-	ensembl_havana	gene	NA	NA	ENSG00000101204	11	CHRNA4	ensembl_havana	protein_coding	-3.73112	3.36199	19.1925	9.78941e-05	0.000717997
19	58990879	59023780	32902	-	ensembl_havana	gene	NA	NA	ENSG00000083807	5	SLC27A5	ensembl_havana	protein_coding	-1.24577	8.66718	7.30905	0.0104083	0.02602
12	69742121	69748014	5894	+	ensembl_havana	gene	NA	NA	ENSG00000090382	2	LYZ	ensembl_havana	protein_coding	2.41736	7.28032	35.9014	7.14152e-07	2.72371e-05
X	110754890	110765627	10738	+	havana	gene	NA	NA	ENSG00000260802	1	LINC00890	havana	lincRNA	-1.99704	3.80533	5.85582	0.0207044	0.0451918
14	106235439	106237742	2304	-	havana	gene	NA	NA	ENSG00000211897	3	IGHG3	havana	IG_C_gene	2.42446	3.49178	12.4525	0.00116209	0.00457434
16	67973653	67978034	4382	-	ensembl_havana	gene	NA	NA	ENSG00000213398	3	LCAT	ensembl_havana	protein_coding	-1.45057	5.772	14.2192	0.000585365	0.00274381
5	135257968	135290723	32756	-	ensembl_havana	gene	NA	NA	ENSG00000145826	4	LECT2	ensembl_havana	protein_coding	0.350201	6.87283	0.445488	0.508744	0.606667
1	117117031	117210375	93345	-	ensembl_havana	gene	NA	NA	ENSG00000143061	13	IGSF3	ensembl_havana	protein_coding	1.51304	3.17163	11.0075	0.0020838	0.007228
Y	21154353	21154595	243	-	havana	gene	NA	NA	ENSG00000185275	6	CD24P4	havana	pseudogene	2.17781	3.21893	17.5932	0.000170408	0.00108012
7	44552134	44580914	28781	-	ensembl_havana	gene	NA	NA	ENSG00000015520	10	NPC1L1	ensembl_havana	protein_coding	-1.5271	4.83182	6.65338	0.0141298	0.0332353
5	82767284	82878122	110839	+	ensembl_havana	gene	NA	NA	ENSG00000038427	11	VCAN	ensembl_havana	protein_coding	2.11255	5.68929	27.0001	8.25113e-06	0.000125082
8	59402737	59412795	10059	-	ensembl_havana	gene	NA	NA	ENSG00000167910	3	CYP7A1	ensembl_havana	protein_coding	0.416722	5.65985	0.404051	0.529027	0.62475
2	44502599	44548633	46035	+	ensembl_havana	gene	NA	NA	ENSG00000138079	9	SLC3A1	ensembl_havana	protein_coding	0.940665	4.56792	1.97218	0.168791	0.251946
15	58430368	58478110	47743	+	ensembl_havana	gene	NA	NA	ENSG00000103569	5	AQP9	ensembl_havana	protein_coding	-0.0557898	9.47656	0.00980063	0.921689	0.944707
11	129685714	129729898	44185	+	ensembl_havana	gene	NA	NA	ENSG00000151715	3	TMEM45B	ensembl_havana	protein_coding	1.28284	5.58726	4.32642	0.0447084	0.084884
2	111395275	111435691	40417	-	ensembl_havana	gene	NA	NA	ENSG00000169679	10	BUB1	ensembl_havana	protein_coding	1.42448	2.85182	9.42519	0.00405731	0.0122526
19	39292311	39304004	11694	-	ensembl_havana	gene	NA	NA	ENSG00000171747	4	LGALS4	ensembl_havana	protein_coding	1.48909	6.5159	8.50712	0.00605859	0.0168603
11	62905339	63137190	231852	+	ensembl_havana	gene	NA	NA	ENSG00000184999	7	SLC22A10	ensembl_havana	protein_coding	0.853782	6.12639	2.87022	0.098873	0.162471
22	37461476	37505603	44128	-	ensembl_havana	gene	NA	NA	ENSG00000187045	12	TMPRSS6	ensembl_havana	protein_coding	-1.21029	6.87345	5.56536	0.023868	0.0507856
10	54525140	54531460	6321	-	ensembl_havana	gene	NA	NA	ENSG00000165471	6	MBL2	ensembl_havana	protein_coding	0.836027	8.27904	2.57952	0.116997	0.186288
7	134233888	134264627	30740	+	ensembl_havana	gene	NA	NA	ENSG00000227471	4	AKR1B15	ensembl_havana	protein_coding	2.10868	2.23562	6.52968	0.014981	0.0348286
Y	22737611	22755040	17430	+	ensembl_havana	gene	NA	NA	ENSG00000198692	5	EIF1AY	ensembl_havana	protein_coding	0.864106	3.94955	1.40641	0.243426	0.337721
22	42536214	42540576	4363	-	havana	gene	NA	NA	ENSG00000205702	6	CYP2D7P	havana	polymorphic_pseudogene	-2.27873	4.62985	14.3837	0.00054996	0.00261549
1	33327869	33338083	10215	-	ensembl_havana	gene	NA	NA	ENSG00000160097	11	FNDC5	ensembl_havana	protein_coding	-0.377124	5.2543	0.349846	0.557898	0.651423
8	18248755	18258728	9974	+	ensembl_havana	gene	NA	NA	ENSG00000156006	4	NAT2	ensembl_havana	protein_coding	0.376964	5.28387	0.490481	0.488217	0.58734
2	10262455	10271545	9091	+	ensembl_havana	gene	NA	NA	ENSG00000171848	9	RRM2	ensembl_havana	protein_coding	1.5715	3.60052	11.9987	0.00139272	0.00526927
14	106173457	106175002	1546	-	havana	gene	NA	NA	ENSG00000211895	3	IGHA1	havana	IG_C_gene	2.16698	5.1824	13.5726	0.000749786	0.00328691
1	196819371	196888102	68732	+	ensembl_havana	gene	NA	NA	ENSG00000134365	8	CFHR4	ensembl_havana	protein_coding	-0.166246	7.02138	0.0749431	0.785837	0.839927
2	241920932	241925489	4558	-	havana	gene	NA	NA	ENSG00000223991	1	AC104809.2	havana	antisense	-2.57827	2.98016	11.8154	0.0014993	0.00558335
19	48366740	48368598	1859	-	havana	gene	NA	NA	ENSG00000259108	2	CTD-3098H1.2	havana	lincRNA	-2.03265	3.12832	5.15102	0.0293252	0.0601403
22	23054174	23055688	1515	+	havana	gene	NA	NA	ENSG00000211662	2	IGLV3-21	havana	IG_V_gene	3.06732	3.3879	20.987	5.36706e-05	0.000462905
4	76942273	76944650	2378	-	ensembl_havana	gene	NA	NA	ENSG00000169245	4	CXCL10	ensembl_havana	protein_coding	2.21721	4.22	22.1874	3.63205e-05	0.000350799
5	166711804	167691162	979359	+	ensembl_havana	gene	NA	NA	ENSG00000145934	11	TENM2	ensembl_havana	protein_coding	-1.8841	3.65858	6.05883	0.0187644	0.0417204
14	55614830	55658396	43567	-	ensembl_havana	gene	NA	NA	ENSG00000126787	8	DLGAP5	ensembl_havana	protein_coding	1.85031	2.43955	11.8988	0.00144972	0.00544543
3	172468472	172539264	70793	+	ensembl_havana	gene	NA	NA	ENSG00000114346	9	ECT2	ensembl_havana	protein_coding	1.46194	3.91007	16.6387	0.000239374	0.00139097
22	24243619	24249255	5637	-	havana	gene	NA	NA	ENSG00000273295	1	AP000350.5	havana	lincRNA	-2.07009	3.70148	8.15533	0.00708636	0.0191018
16	3068446	3072384	3939	+	ensembl_havana	gene	NA	NA	ENSG00000006327	9	TNFRSF12A	ensembl_havana	protein_coding	2.36486	2.96998	39.1342	3.17513e-07	1.71205e-05
12	27485787	27576241	90455	+	ensembl_havana	gene	NA	NA	ENSG00000029153	10	ARNTL2	ensembl_havana	protein_coding	1.10277	4.7657	4.13652	0.0493917	0.0920875
1	156339003	156355011	16009	+	ensembl_havana	gene	NA	NA	ENSG00000132677	8	RHBG	ensembl_havana	protein_coding	-2.18865	3.54893	7.02688	0.0118613	0.0288606
18	32073254	32471808	398555	+	ensembl_havana	gene	NA	NA	ENSG00000134769	17	DTNA	ensembl_havana	protein_coding	2.42673	3.9406	34.8543	9.3623e-07	3.13487e-05
16	20462783	20498991	36209	+	ensembl_havana	gene	NA	NA	ENSG00000183747	7	ACSM2A	ensembl_havana	protein_coding	-1.24492	8.42182	7.71985	0.00862474	0.022455
12	50497602	50505102	7501	+	ensembl_havana	gene	NA	NA	ENSG00000167588	8	GPD1	ensembl_havana	protein_coding	-0.689889	6.97111	3.0245	0.0905662	0.151415
7	44183872	44237769	53898	-	ensembl_havana	gene	NA	NA	ENSG00000106633	11	GCK	ensembl_havana	protein_coding	-2.81457	2.59234	7.81053	0.0082771	0.0217138
14	34393437	34931980	538544	-	ensembl_havana	gene	NA	NA	ENSG00000129521	9	EGLN3	ensembl_havana	protein_coding	1.91171	3.25252	11.6109	0.00162849	0.00596641
19	3474405	3480540	6136	-	ensembl_havana	gene	NA	NA	ENSG00000095932	5	C19orf77	ensembl_havana	protein_coding	0.381851	2.91847	0.22471	0.638338	0.721377
4	185815025	185820608	5584	-	havana	gene	NA	NA	ENSG00000249173	1	LINC01093	havana	lincRNA	-0.913079	3.97707	3.43308	0.0721188	0.125456
17	76210267	76221717	11451	+	ensembl_havana	gene	NA	NA	ENSG00000089685	10	BIRC5	ensembl_havana	protein_coding	1.09836	2.59984	4.2983	0.0453698	0.0859311
11	102188215	102210134	21920	+	ensembl_havana	gene	NA	NA	ENSG00000023445	9	BIRC3	ensembl_havana	protein_coding	1.30141	6.15188	6.99942	0.0120139	0.0291575
4	100226121	100242558	16438	-	ensembl_havana	gene	NA	NA	ENSG00000196616	8	ADH1B	ensembl_havana	protein_coding	-0.18061	12.5664	0.146424	0.704226	0.775
12	21417534	21572528	154995	-	ensembl_havana	gene	NA	NA	ENSG00000084453	12	SLCO1A2	ensembl_havana	protein_coding	-2.29231	3.19857	6.31874	0.0165628	0.0377819
8	27667137	27695612	28476	-	ensembl_havana	gene	NA	NA	ENSG00000168078	5	PBK	ensembl_havana	protein_coding	2.35492	2.12921	13.1795	0.000873217	0.00367748
X	138612917	138645617	32701	+	ensembl_havana	gene	NA	NA	ENSG00000101981	6	F9	ensembl_havana	protein_coding	0.326111	9.35565	0.431284	0.515538	0.612574
1	176432307	176814735	382429	+	ensembl_havana	gene	NA	NA	ENSG00000116183	6	PAPPA2	ensembl_havana	protein_coding	0.398062	3.48109	0.260063	0.613191	0.70038
1	47649265	47656716	7452	-	ensembl_havana	gene	NA	NA	ENSG00000162366	3	PDZK1IP1	ensembl_havana	protein_coding	3.29178	2.47111	21.1911	5.01901e-05	0.000440417
5	83236373	83680611	444239	-	ensembl_havana	gene	NA	NA	ENSG00000164176	8	EDIL3	ensembl_havana	protein_coding	2.93805	2.51196	21.9137	3.96706e-05	0.000371585
12	6058040	6233936	175897	-	ensembl_havana	gene	NA	NA	ENSG00000110799	9	VWF	ensembl_havana	protein_coding	2.52988	5.65513	30.7135	2.85086e-06	6.25125e-05
20	56136136	56141513	5378	+	ensembl_havana	gene	NA	NA	ENSG00000124253	9	PCK1	ensembl_havana	protein_coding	0.100464	9.4258	0.0369945	0.848558	0.888449
17	66031635	66042958	11324	+	ensembl_havana	gene	NA	NA	ENSG00000182481	4	KPNA2	ensembl_havana	protein_coding	1.05726	4.75156	9.4783	0.00396562	0.0120245
9	36572859	36677678	104820	+	ensembl_havana	gene	NA	NA	ENSG00000165304	3	MELK	ensembl_havana	protein_coding	1.08582	2.28641	4.60546	0.0386888	0.0755748
8	104383743	104395225	11483	+	ensembl_havana	gene	NA	NA	ENSG00000164932	8	CTHRC1	ensembl_havana	protein_coding	3.40911	2.17515	22.823	2.96417e-05	0.00030255
4	17812525	17846485	33961	+	ensembl_havana	gene	NA	NA	ENSG00000109805	5	NCAPG	ensembl_havana	protein_coding	1.49643	2.61008	9.2733	0.00433227	0.0129208
15	69706585	69740764	34180	+	ensembl_havana	gene	NA	NA	ENSG00000137807	9	KIF23	ensembl_havana	protein_coding	1.3127	2.42661	7.78613	0.00836915	0.0219284
7	99425636	99463718	38083	+	ensembl_havana	gene	NA	NA	ENSG00000021461	12	CYP3A43	ensembl_havana	protein_coding	-1.53442	4.80785	9.88149	0.00333773	0.0104719
2	89184913	89185669	757	+	havana	gene	NA	NA	ENSG00000211598	2	IGKV4-1	havana	IG_V_gene	2.68959	4.08217	25.1072	1.45584e-05	0.00018344
15	85427885	85518876	90992	+	ensembl_havana	gene	NA	NA	ENSG00000156222	7	SLC28A1	ensembl_havana	protein_coding	-1.43321	6.03345	8.48665	0.00611379	0.0169809
8	67039131	67087720	48590	+	ensembl_havana	gene	NA	NA	ENSG00000147573	12	TRIM55	ensembl_havana	protein_coding	-1.78229	4.65553	7.74105	0.00854209	0.0222807
14	70242134	70264006	21873	-	ensembl_havana	gene	NA	NA	ENSG00000100652	4	SLC10A1	ensembl_havana	protein_coding	-0.425509	7.66305	0.827947	0.368922	0.471195
13	39261266	39460074	198809	+	ensembl_havana	gene	NA	NA	ENSG00000150893	9	FREM2	ensembl_havana	protein_coding	1.10925	4.94197	4.53277	0.0401661	0.077906
15	91509270	91538859	29590	-	ensembl_havana	gene	NA	NA	ENSG00000198901	9	PRC1	ensembl_havana	protein_coding	1.05231	3.2518	6.83607	0.0129667	0.0310447
9	101705461	101833069	127609	+	ensembl_havana	gene	NA	NA	ENSG00000204291	6	COL15A1	ensembl_havana	protein_coding	1.94411	2.92177	11.9963	0.00139404	0.00527046
6	80713604	80752244	38641	+	ensembl_havana	gene	NA	NA	ENSG00000112742	5	TTK	ensembl_havana	protein_coding	1.59853	2.32418	9.21795	0.00443736	0.013149
11	124789089	124806308	17220	-	ensembl_havana	gene	NA	NA	ENSG00000165478	6	HEPACAM	ensembl_havana	protein_coding	0.0588927	4.11328	0.00720908	0.932807	0.95243
8	126010739	126034525	23787	+	ensembl_havana	gene	NA	NA	ENSG00000104549	7	SQLE	ensembl_havana	protein_coding	0.895671	5.37878	4.48945	0.041076	0.0792969
1	109852192	109940573	88382	-	ensembl_havana	gene	NA	NA	ENSG00000134243	7	SORT1	ensembl_havana	protein_coding	1.6308	5.88644	15.388	0.000377717	0.0019642
10	96796530	96829254	32725	-	ensembl_havana	gene	NA	NA	ENSG00000138115	9	CYP2C8	ensembl_havana	protein_coding	-0.254073	9.94611	0.348866	0.558448	0.651821
1	109417972	109477167	59196	+	ensembl_havana	gene	NA	NA	ENSG00000121957	8	GPSM2	ensembl_havana	protein_coding	1.38541	2.30446	7.97011	0.00770132	0.0204353
1	157800704	157868046	67343	-	ensembl_havana	gene	NA	NA	ENSG00000073754	5	CD5L	ensembl_havana	protein_coding	-0.0973226	6.06034	0.0601901	0.80759	0.856977
6	24171984	24358280	186297	-	ensembl_havana	gene	NA	NA	ENSG00000146038	7	DCDC2	ensembl_havana	protein_coding	3.13047	3.9653	54.0578	1.14217e-08	2.89702e-06
1	75667816	76076801	408986	-	ensembl_havana	gene	NA	NA	ENSG00000137968	12	SLC44A5	ensembl_havana	protein_coding	1.84933	2.45458	7.34209	0.0102512	0.0257374
4	76922428	76928641	6214	-	ensembl_havana	gene	NA	NA	ENSG00000138755	5	CXCL9	ensembl_havana	protein_coding	2.08613	4.18273	16.5767	0.000244772	0.00141354
8	95891998	95908906	16909	-	ensembl_havana	gene	NA	NA	ENSG00000175305	12	CCNE2	ensembl_havana	protein_coding	1.31776	2.60571	9.89417	0.00331979	0.0104362
12	86268073	86276770	8698	+	ensembl_havana	gene	NA	NA	ENSG00000133636	6	NTS	ensembl_havana	protein_coding	2.43674	2.68128	8.73883	0.00546964	0.0155556
2	152341850	152591001	249152	-	ensembl_havana	gene	NA	NA	ENSG00000183091	15	NEB	ensembl_havana	protein_coding	-0.0659417	4.83197	0.0104735	0.919055	0.942723
14	107169931	107170428	498	-	havana	gene	NA	NA	ENSG00000211973	2	IGHV1-69	havana	IG_V_gene	3.45876	3.09111	37.7601	4.4609e-07	2.03982e-05
11	35272753	35441610	168858	-	ensembl_havana	gene	NA	NA	ENSG00000110436	7	SLC1A2	ensembl_havana	protein_coding	0.411103	7.71449	0.514416	0.477864	0.577686
10	129894923	129924649	29727	-	ensembl_havana	gene	NA	NA	ENSG00000148773	8	MKI67	ensembl_havana	protein_coding	0.839037	3.92021	4.35279	0.0440976	0.0839078
6	43263432	43273276	9845	+	ensembl_havana	gene	NA	NA	ENSG00000137204	10	SLC22A7	ensembl_havana	protein_coding	-1.22996	8.31239	7.93468	0.00782531	0.0207116
1	156495197	156542396	47200	-	ensembl_havana	gene	NA	NA	ENSG00000183856	6	IQGAP3	ensembl_havana	protein_coding	2.23872	2.74549	27.4741	7.17815e-06	0.000113949
22	24376133	24384680	8548	-	ensembl_havana	gene	NA	NA	ENSG00000184674	8	GSTT1	ensembl_havana	protein_coding	-0.77712	5.02672	1.49258	0.22976	0.322742
1	16972069	16976914	4846	+	ensembl_havana	gene	NA	NA	ENSG00000186301	7	MST1P2	ensembl_havana	pseudogene	-2.61074	5.24303	33.8395	1.22206e-06	3.66782e-05
14	106877619	106878126	508	-	havana	gene	NA	NA	ENSG00000211959	2	IGHV4-39	havana	IG_V_gene	2.9831	3.15507	17.494	0.000176476	0.00110826
7	73007524	73038873	31350	-	ensembl_havana	gene	NA	NA	ENSG00000009950	11	MLXIPL	ensembl_havana	protein_coding	-3.04636	6.73712	42.4972	1.41882e-07	1.05436e-05
3	52847298	52869745	22448	-	havana	gene	NA	NA	ENSG00000243696	4	RP5-966M1.6	havana	protein_coding	-2.91921	4.4483	52.4308	1.59464e-08	3.39369e-06
3	139654027	140296239	642213	+	ensembl_havana	gene	NA	NA	ENSG00000158258	11	CLSTN2	ensembl_havana	protein_coding	2.84953	3.87868	27.4952	7.134e-06	0.000113574
9	136519708	136522435	2728	-	havana	gene	NA	NA	ENSG00000225756	1	DBH-AS1	havana	antisense	-2.41725	4.1054	28.1955	5.81893e-06	9.90105e-05
11	116706467	116708666	2200	-	ensembl_havana	gene	NA	NA	ENSG00000118137	5	APOA1	ensembl_havana	protein_coding	-0.309491	11.7148	0.57438	0.453453	0.554606
2	158733214	158992666	259453	+	ensembl_havana	gene	NA	NA	ENSG00000007001	8	UPP2	ensembl_havana	protein_coding	1.6712	4.02615	5.23609	0.0281026	0.058104
X	123509753	124097666	587914	-	ensembl_havana	gene	NA	NA	ENSG00000009694	9	TENM1	ensembl_havana	protein_coding	-1.69034	6.02344	16.6256	0.0002405	0.00139596
8	80523049	80578410	55362	+	ensembl_havana	gene	NA	NA	ENSG00000104435	9	STMN2	ensembl_havana	protein_coding	5.56886	2.00628	41.3989	1.83835e-07	1.22325e-05
X	69509879	69640682	130804	+	ensembl_havana	gene	NA	NA	ENSG00000090889	10	KIF4A	ensembl_havana	protein_coding	1.26309	2.19397	6.50559	0.0151531	0.0351452
8	120569326	120685693	116368	-	ensembl_havana	gene	NA	NA	ENSG00000136960	8	ENPP2	ensembl_havana	protein_coding	2.0157	6.00293	18.6853	0.000116475	0.000810199
13	102104966	102375456	270491	+	ensembl_havana	gene	NA	NA	ENSG00000198542	9	ITGBL1	ensembl_havana	protein_coding	3.08493	3.49804	36.4681	6.1788e-07	2.48707e-05
4	122737599	122745087	7489	-	ensembl_havana	gene	NA	NA	ENSG00000145386	5	CCNA2	ensembl_havana	protein_coding	1.72762	2.59553	13.6789	0.00071971	0.00319266
1	40420802	40435638	14837	+	ensembl_havana	gene	NA	NA	ENSG00000168389	13	MFSD2A	ensembl_havana	protein_coding	-0.0425965	6.62604	0.00715381	0.933064	0.952495
1	211836114	211848960	12847	-	ensembl_havana	gene	NA	NA	ENSG00000117650	8	NEK2	ensembl_havana	protein_coding	1.99501	1.82858	14.5003	0.000526252	0.00252501
10	91190051	91316398	126348	-	ensembl_havana	gene	NA	NA	ENSG00000152779	12	SLC16A12	ensembl_havana	protein_coding	-1.44975	3.28983	4.41778	0.042631	0.0816638
4	100257649	100274184	16536	-	havana	gene	NA	NA	ENSG00000248144	1	ADH1C	havana	polymorphic_pseudogene	0.195697	9.64768	0.177829	0.675754	0.75203
5	13690440	13944652	254213	-	ensembl_havana	gene	NA	NA	ENSG00000039139	9	DNAH5	ensembl_havana	protein_coding	0.697075	3.70505	1.14659	0.291395	0.390416
4	78978724	79465423	486700	+	ensembl_havana	gene	NA	NA	ENSG00000138759	13	FRAS1	ensembl_havana	protein_coding	0.644281	3.4523	0.973419	0.330417	0.432146
20	30327074	30389608	62535	+	ensembl_havana	gene	NA	NA	ENSG00000088325	11	TPX2	ensembl_havana	protein_coding	0.845267	3.52677	4.0976	0.0504168	0.0936294
21	44834395	44847008	12614	-	ensembl_havana	gene	NA	NA	ENSG00000142178	7	SIK1	ensembl_havana	protein_coding	1.71585	3.52633	13.3349	0.000822046	0.00351762
6	169615875	169654139	38265	-	ensembl_havana	gene	NA	NA	ENSG00000186340	10	THBS2	ensembl_havana	protein_coding	1.76721	5.06648	11.931	0.00143111	0.005382
11	10578513	10633236	54724	-	ensembl_havana	gene	NA	NA	ENSG00000133800	4	LYVE1	ensembl_havana	protein_coding	-0.54827	5.62225	2.58746	0.116454	0.185663
1	65713902	65881552	167651	+	ensembl_havana	gene	NA	NA	ENSG00000116675	11	DNAJC6	ensembl_havana	protein_coding	1.27536	2.35411	8.35311	0.00648741	0.0178002
11	112046190	112095422	49233	+	ensembl_havana	gene	NA	NA	ENSG00000197580	7	BCO2	ensembl_havana	protein_coding	-1.25141	5.21498	7.74032	0.00854491	0.0222843
11	58874658	58894883	20226	+	ensembl_havana	gene	NA	NA	ENSG00000189057	6	FAM111B	ensembl_havana	protein_coding	1.69505	3.05898	10.5126	0.00255853	0.00847441
14	31343720	31364271	20552	+	ensembl_havana	gene	NA	NA	ENSG00000100473	11	COCH	ensembl_havana	protein_coding	1.42128	2.00064	4.22921	0.0470415	0.088593
11	62931248	62997124	65877	-	ensembl_havana	gene	NA	NA	ENSG00000196600	8	SLC22A25	ensembl_havana	protein_coding	-1.96462	6.34772	24.5138	1.74626e-05	0.000207337
10	69510042	69510983	942	+	havana	gene	NA	NA	ENSG00000213606	3	AKR1B10P1	havana	pseudogene	2.32471	1.89895	9.46315	0.00399155	0.0120961
21	42676139	42729358	53220	+	ensembl_havana	gene	NA	NA	ENSG00000183844	12	FAM3B	ensembl_havana	protein_coding	3.72632	2.17492	31.0174	2.62074e-06	5.98255e-05
7	128470431	128499328	28898	+	ensembl_havana	gene	NA	NA	ENSG00000128591	11	FLNC	ensembl_havana	protein_coding	1.33864	2.65927	2.62458	0.113953	0.182234
3	186353758	186370930	17173	+	ensembl_havana	gene	NA	NA	ENSG00000090512	7	FETUB	ensembl_havana	protein_coding	-1.00705	6.54029	4.69228	0.0370019	0.0728255
16	56659387	56661024	1638	+	ensembl_havana	gene	NA	NA	ENSG00000169715	10	MT1E	ensembl_havana	protein_coding	-1.82968	7.003	19.9538	7.56615e-05	0.000592938
17	48260650	48278993	18344	-	ensembl_havana	gene	NA	NA	ENSG00000108821	9	COL1A1	ensembl_havana	protein_coding	0.531693	5.07421	0.79032	0.379908	0.482328
3	78646390	79816965	1170576	-	ensembl_havana	gene	NA	NA	ENSG00000169855	15	ROBO1	ensembl_havana	protein_coding	0.850896	5.3693	6.37644	0.0161129	0.0369869
5	60047618	60140216	92599	-	ensembl_havana	gene	NA	NA	ENSG00000164181	9	ELOVL7	ensembl_havana	protein_coding	2.31243	2.45608	15.6357	0.000344744	0.00183048
8	9311208	9314928	3721	+	havana	gene	NA	NA	ENSG00000249050	1	RP11-375N15.1	havana	pseudogene	-3.79372	2.68726	35.1458	8.6789e-07	2.98925e-05
15	32907345	32932150	24806	+	ensembl_havana	gene	NA	NA	ENSG00000198826	6	ARHGAP11A	ensembl_havana	protein_coding	1.34668	3.05013	14.7048	0.00048726	0.00237954
14	103388993	103399933	10941	+	ensembl_havana	gene	NA	NA	ENSG00000166126	6	AMN	ensembl_havana	protein_coding	-2.81553	3.23329	11.8266	0.0014925	0.00556709
16	56225302	56391356	166055	+	ensembl_havana	gene	NA	NA	ENSG00000087258	9	GNAO1	ensembl_havana	protein_coding	-1.13285	4.99106	6.75381	0.0134771	0.0320178
15	26788693	27184686	395994	-	ensembl_havana	gene	NA	NA	ENSG00000166206	9	GABRB3	ensembl_havana	protein_coding	2.58972	3.10461	15.9791	0.000303988	0.00166205
4	6694796	6698897	4102	+	ensembl_havana	gene	NA	NA	ENSG00000163993	6	S100P	ensembl_havana	protein_coding	2.70105	2.04042	13.4666	0.000781149	0.00338736
1	161199456	161208092	8637	-	ensembl_havana	gene	NA	NA	ENSG00000143257	7	NR1I3	ensembl_havana	protein_coding	-1.37154	6.17743	9.39697	0.00410696	0.0123858
19	15988833	16008930	20098	-	ensembl_havana	gene	NA	NA	ENSG00000186115	8	CYP4F2	ensembl_havana	protein_coding	-0.438772	7.36852	1.07499	0.306739	0.407136
22	23243156	23243617	462	+	havana	gene	NA	NA	ENSG00000211677	2	IGLC2	havana	IG_C_gene	2.66621	3.15411	17.0986	0.00020304	0.00122869
7	11221359	11559802	338444	+	havana	gene	NA	NA	ENSG00000230333	2	AC004538.3	havana	processed_transcript	-1.29948	3.73077	7.69635	0.00871738	0.0226359
1	27320198	27327389	7192	+	ensembl_havana	gene	NA	NA	ENSG00000253368	3	TRNP1	ensembl_havana	protein_coding	1.97319	2.66957	18.0641	0.000144471	0.000950223
2	89442057	89442643	587	-	havana	gene	NA	NA	ENSG00000239951	1	IGKV3-20	havana	IG_V_gene	2.61362	3.76496	24.8126	1.59302e-05	0.000194762
8	145728356	145732557	4202	+	ensembl_havana	gene	NA	NA	ENSG00000167701	9	GPT	ensembl_havana	protein_coding	-1.96637	5.49644	15.8043	0.000324053	0.00174792
8	104152938	104242533	89596	+	ensembl_havana	gene	NA	NA	ENSG00000164929	12	BAALC	ensembl_havana	protein_coding	0.0938944	4.24271	0.0163378	0.899004	0.927596
1	45205490	45233439	27950	+	ensembl_havana	gene	NA	NA	ENSG00000142945	8	KIF2C	ensembl_havana	protein_coding	0.660938	2.18345	1.86449	0.180584	0.26632
X	19007427	19140755	133329	-	ensembl_havana	gene	NA	NA	ENSG00000173698	13	GPR64	ensembl_havana	protein_coding	3.4092	2.17713	39.6724	2.78414e-07	1.59428e-05
1	101003693	101007574	3882	+	ensembl_havana	gene	NA	NA	ENSG00000181656	6	GPR88	ensembl_havana	protein_coding	0.632283	3.61932	0.808816	0.37445	0.476892
8	98787285	98865241	77957	+	ensembl_havana	gene	NA	NA	ENSG00000104341	12	LAPTM4B	ensembl_havana	protein_coding	0.625176	5.95336	2.82586	0.101419	0.165663
10	67672276	69455927	1783652	-	ensembl_havana	gene	NA	NA	ENSG00000183230	12	CTNNA3	ensembl_havana	protein_coding	-0.977363	3.93857	3.44883	0.0714975	0.124555
3	112323407	112368377	44971	-	ensembl_havana	gene	NA	NA	ENSG00000091986	11	CCDC80	ensembl_havana	protein_coding	1.83949	4.04893	15.14	0.000414107	0.00210788
14	106725201	106725733	533	-	havana	gene	NA	NA	ENSG00000211949	2	IGHV3-23	havana	IG_V_gene	2.64393	3.95156	28.2378	5.74814e-06	9.81263e-05
10	104590288	104597290	7003	-	ensembl_havana	gene	NA	NA	ENSG00000148795	5	CYP17A1	ensembl_havana	protein_coding	-3.16414	2.75351	10.2501	0.00285609	0.00925035
2	89326668	89327228	561	-	havana	gene	NA	NA	ENSG00000241351	1	IGKV3-11	havana	IG_V_gene	3.07716	3.34675	33.6056	1.30019e-06	3.82882e-05
4	175411328	175444305	32978	-	ensembl_havana	gene	NA	NA	ENSG00000164120	9	HPGD	ensembl_havana	protein_coding	0.7584	7.28024	2.04417	0.161416	0.242932
8	120007691	120118821	111131	+	ensembl_havana	gene	NA	NA	ENSG00000184374	2	COLEC10	ensembl_havana	protein_coding	-0.0864613	5.31855	0.0429724	0.836946	0.879879
11	114128509	114184007	55499	+	ensembl_havana	gene	NA	NA	ENSG00000166741	3	NNMT	ensembl_havana	protein_coding	0.217384	8.66633	0.116576	0.734764	0.800029
3	58177984	58200424	22441	-	ensembl_havana	gene	NA	NA	ENSG00000163687	9	DNASE1L3	ensembl_havana	protein_coding	-0.407232	6.50681	1.27706	0.265924	0.362249
12	71518865	71835678	316814	-	ensembl_havana	gene	NA	NA	ENSG00000127324	4	TSPAN8	ensembl_havana	protein_coding	1.3892	5.22306	8.48718	0.00611235	0.0169809
2	241807896	241819919	12024	+	ensembl_havana	gene	NA	NA	ENSG00000172482	4	AGXT	ensembl_havana	protein_coding	-1.51426	9.46465	12.7278	0.00104224	0.00420473
8	82390654	82395498	4845	-	ensembl_havana	gene	NA	NA	ENSG00000170323	4	FABP4	ensembl_havana	protein_coding	3.75053	2.41645	40.5726	2.23963e-07	1.37179e-05
20	54944445	54967393	22949	-	ensembl_havana	gene	NA	NA	ENSG00000087586	13	AURKA	ensembl_havana	protein_coding	1.13672	3.16707	9.49865	0.00393108	0.0119522
3	184097861	184108524	10664	+	ensembl_havana	gene	NA	NA	ENSG00000090539	11	CHRD	ensembl_havana	protein_coding	-2.82064	4.69562	37.9315	4.27412e-07	1.98912e-05
11	26688566	26744974	56409	-	ensembl_havana	gene	NA	NA	ENSG00000148942	10	SLC5A12	ensembl_havana	protein_coding	-1.72399	2.17282	2.66513	0.111292	0.178618
17	19641297	19652256	10960	-	ensembl_havana	gene	NA	NA	ENSG00000108602	13	ALDH3A1	ensembl_havana	protein_coding	0.525888	2.51118	0.377226	0.542956	0.637307
16	71599563	71611033	11471	-	ensembl_havana	gene	NA	NA	ENSG00000198650	6	TAT	ensembl_havana	protein_coding	-0.256924	10.4368	0.292713	0.591821	0.681265
15	40453224	40513337	60114	+	ensembl_havana	gene	NA	NA	ENSG00000156970	8	BUB1B	ensembl_havana	protein_coding	1.24446	2.10285	6.57865	0.0146376	0.0341623
2	113969099	114034158	65060	+	ensembl_havana	gene	NA	NA	ENSG00000189223	9	PAX8-AS1	ensembl_havana	processed_transcript	-0.640387	3.85265	1.08638	0.304228	0.404491
16	27214807	27233089	18283	+	ensembl_havana	gene	NA	NA	ENSG00000155666	7	KDM8	ensembl_havana	protein_coding	-0.982624	5.38326	6.18043	0.0176973	0.0398463
12	329789	372039	42251	-	ensembl_havana	gene	NA	NA	ENSG00000010379	11	SLC6A13	ensembl_havana	protein_coding	-2.36164	4.01276	28.3258	5.60389e-06	9.65067e-05
1	168664697	168698502	33806	-	ensembl_havana	gene	NA	NA	ENSG00000143196	4	DPT	ensembl_havana	protein_coding	2.0057	3.80113	11.1682	0.00195063	0.00687392
6	25652464	25702011	49548	+	ensembl_havana	gene	NA	NA	ENSG00000079689	9	SCGN	ensembl_havana	protein_coding	0.782377	2.6898	1.82187	0.185522	0.272292
3	133479144	133481207	2064	+	havana	gene	NA	NA	ENSG00000244062	1	RP11-404G16.2	havana	pseudogene	-1.16583	5.73301	7.53541	0.00938116	0.0240244
22	23029190	23029735	546	+	havana	gene	NA	NA	ENSG00000211659	2	IGLV3-25	havana	IG_V_gene	3.06242	2.38926	22.0324	3.81799e-05	0.000361524
14	101245747	101327368	81622	+	ensembl_havana	gene	NA	NA	ENSG00000214548	10	MEG3	ensembl_havana	lincRNA	-2.01784	4.27637	29.6725	3.81546e-06	7.4578e-05
18	29171689	29178974	7286	+	ensembl_havana	gene	NA	NA	ENSG00000118271	5	TTR	ensembl_havana	protein_coding	-0.465667	11.2802	1.32067	0.258044	0.353269
3	142645517	142661376	15860	+	havana	gene	NA	NA	ENSG00000243818	4	RP11-372E1.4	havana	antisense	-1.43621	4.79018	6.24027	0.0171964	0.0389596
20	43001386	43024346	22961	-	havana	gene	NA	NA	ENSG00000229005	2	HNF4A-AS1	havana	antisense	-1.6206	4.30504	12.5359	0.00112431	0.0044644
16	56642111	56643409	1299	+	ensembl_havana	gene	NA	NA	ENSG00000125148	6	MT2A	ensembl_havana	protein_coding	-2.36666	7.23891	28.6393	5.12038e-06	9.17153e-05
12	2966847	2986206	19360	-	ensembl_havana	gene	NA	NA	ENSG00000111206	8	FOXM1	ensembl_havana	protein_coding	0.758498	2.06251	2.17932	0.148576	0.226705
18	47901365	47920543	19179	+	ensembl_havana	gene	NA	NA	ENSG00000154839	5	SKA1	ensembl_havana	protein_coding	1.76643	1.68687	10.906	0.00217289	0.00746462
5	68462837	68474072	11236	+	ensembl_havana	gene	NA	NA	ENSG00000134057	10	CCNB1	ensembl_havana	protein_coding	1.0809	3.00656	6.62713	0.0143059	0.0335335
4	100197524	100212185	14662	-	ensembl_havana	gene	NA	NA	ENSG00000187758	3	ADH1A	ensembl_havana	protein_coding	-0.0905708	10.0973	0.0380307	0.846479	0.887218
11	119288090	119295695	7606	-	ensembl_havana	gene	NA	NA	ENSG00000154096	9	THY1	ensembl_havana	protein_coding	2.26112	3.15391	24.734	1.63192e-05	0.000198264
5	96211643	96255420	43778	+	ensembl_havana	gene	NA	NA	ENSG00000164308	12	ERAP2	ensembl_havana	protein_coding	-0.265968	5.40448	0.181061	0.672997	0.749922
5	31193857	31329253	135397	+	ensembl_havana	gene	NA	NA	ENSG00000113361	8	CDH6	ensembl_havana	protein_coding	2.67637	3.38113	29.8445	3.63493e-06	7.24418e-05
1	215796236	216596738	800503	-	ensembl_havana	gene	NA	NA	ENSG00000042781	8	USH2A	ensembl_havana	protein_coding	-1.85315	5.50429	15.4706	0.00036637	0.0019186
6	27834570	27835359	790	-	ensembl_havana	gene	NA	NA	ENSG00000184357	3	HIST1H1B	ensembl_havana	protein_coding	0.472351	3.31671	1.43387	0.238963	0.33274
2	31747550	31806136	58587	-	ensembl_havana	gene	NA	NA	ENSG00000049319	2	SRD5A2	ensembl_havana	processed_transcript	-0.373543	6.33712	1.15897	0.288845	0.387697
2	189156396	189460653	304258	+	ensembl_havana	gene	NA	NA	ENSG00000144366	11	GULP1	ensembl_havana	protein_coding	2.34694	2.1853	15.9418	0.000308162	0.00168134
14	106452671	106453170	500	-	havana	gene	NA	NA	ENSG00000211934	2	IGHV1-2	havana	IG_V_gene	2.71316	2.51226	12.3055	0.00123198	0.004785
17	79910388	79919716	9329	-	ensembl_havana	gene	NA	NA	ENSG00000185269	7	NOTUM	ensembl_havana	protein_coding	-1.31476	3.06381	2.48591	0.123622	0.195005
16	55794460	55828070	33611	+	ensembl_havana	gene	NA	NA	ENSG00000228695	5	CES1P1	ensembl_havana	pseudogene	-2.77545	3.2977	13.6829	0.000718609	0.00319115
1	192544857	192549161	4305	+	ensembl_havana	gene	NA	NA	ENSG00000090104	7	RGS1	ensembl_havana	protein_coding	1.71852	3.33168	6.37438	0.0161287	0.0370073
1	242011269	242058450	47182	+	ensembl_havana	gene	NA	NA	ENSG00000174371	12	EXO1	ensembl_havana	protein_coding	1.06259	1.87179	4.78698	0.035253	0.0699557
14	55590828	55612126	21299	+	ensembl_havana	gene	NA	NA	ENSG00000131981	11	LGALS3	ensembl_havana	protein_coding	2.72036	4.20603	52.3317	1.62772e-08	3.39369e-06
9	116848406	116861507	13102	-	ensembl_havana	gene	NA	NA	ENSG00000136883	8	KIF12	ensembl_havana	protein_coding	-3.0169	3.77248	41.6468	1.73337e-07	1.18633e-05
12	103351464	103354294	2831	+	ensembl_havana	gene	NA	NA	ENSG00000139352	3	ASCL1	ensembl_havana	protein_coding	-2.10858	1.52304	2.2543	0.141969	0.218523
12	21654715	21671342	16628	+	ensembl_havana	gene	NA	NA	ENSG00000111711	5	GOLT1B	ensembl_havana	protein_coding	1.42563	5.86267	11.955	0.00141739	0.00534323
22	23222886	23223576	691	+	havana	gene	NA	NA	ENSG00000211673	2	IGLV3-1	havana	IG_V_gene	2.90908	2.84982	25.505	1.29005e-05	0.000168104
12	91539025	91576900	37876	-	ensembl_havana	gene	NA	NA	ENSG00000011465	12	DCN	ensembl_havana	protein_coding	1.41012	7.94068	11.6894	0.00157751	0.00581371
5	162887209	162918947	31739	+	ensembl_havana	gene	NA	NA	ENSG00000072571	15	HMMR	ensembl_havana	protein_coding	1.68456	2.51662	14.7139	0.000485598	0.0023729
6	46517541	46620523	102983	-	ensembl_havana	gene	NA	NA	ENSG00000146233	3	CYP39A1	ensembl_havana	protein_coding	0.345291	6.04749	0.73216	0.397846	0.500332
17	38443885	38459171	15287	+	ensembl_havana	gene	NA	NA	ENSG00000094804	5	CDC6	ensembl_havana	protein_coding	0.0173331	2.80827	0.00117789	0.972811	0.980335
5	42423879	42721979	298101	+	ensembl_havana	gene	NA	NA	ENSG00000112964	9	GHR	ensembl_havana	protein_coding	-0.377466	8.44348	1.01218	0.3211	0.42261
8	105501459	105601252	99794	-	ensembl_havana	gene	NA	NA	ENSG00000147650	7	LRP12	ensembl_havana	protein_coding	1.01486	3.13338	6.19365	0.0175853	0.0396341
10	60272900	60591195	318296	+	ensembl_havana	gene	NA	NA	ENSG00000122870	7	BICC1	ensembl_havana	protein_coding	2.09414	4.3027	23.3511	2.5082e-05	0.000268267
14	74964873	75079306	114434	-	ensembl_havana	gene	NA	NA	ENSG00000119681	7	LTBP2	ensembl_havana	protein_coding	2.21622	3.91986	20.0918	7.22412e-05	0.000574002
4	185286336	185303460	17125	-	havana	gene	NA	NA	ENSG00000249096	2	RP11-290F5.1	havana	lincRNA	-1.37599	4.94172	11.2457	0.0018897	0.00671116
10	99344080	99372559	28480	+	ensembl_havana	gene	NA	NA	ENSG00000241935	4	HOGA1	ensembl_havana	protein_coding	-1.26805	5.00557	7.65814	0.00887025	0.0229752
1	11086580	11107290	20711	-	ensembl_havana	gene	NA	NA	ENSG00000009724	12	MASP2	ensembl_havana	protein_coding	-0.561851	6.48691	1.40041	0.244415	0.338733
5	78668459	78810040	141582	-	ensembl_havana	gene	NA	NA	ENSG00000152413	10	HOMER1	ensembl_havana	protein_coding	2.39595	2.71489	38.7166	3.51838e-07	1.80977e-05
3	238279	451090	212812	+	ensembl_havana	gene	NA	NA	ENSG00000134121	5	CHL1	ensembl_havana	protein_coding	-1.16314	2.28548	1.62995	0.209888	0.29992
4	145567173	145666423	99251	+	ensembl_havana	gene	NA	NA	ENSG00000164161	5	HHIP	ensembl_havana	protein_coding	0.387114	4.68742	1.02101	0.319027	0.420236
2	140988992	142889270	1900279	-	ensembl_havana	gene	NA	NA	ENSG00000168702	12	LRP1B	ensembl_havana	protein_coding	-1.41378	2.70141	2.87063	0.0988502	0.162451
16	20547548	20587749	40202	-	ensembl_havana	gene	NA	NA	ENSG00000066813	10	ACSM2B	ensembl_havana	protein_coding	-1.09813	8.92951	6.82506	0.0130338	0.0311636
20	49202645	49308065	105421	-	ensembl_havana	gene	NA	NA	ENSG00000042062	7	FAM65C	ensembl_havana	protein_coding	-1.21312	3.45959	9.11678	0.00463656	0.0136231
5	137514408	137523404	8997	+	ensembl_havana	gene	NA	NA	ENSG00000112984	7	KIF20A	ensembl_havana	protein_coding	1.45074	2.07346	8.19247	0.00696952	0.0188395
9	139745395	139755249	9855	+	ensembl_havana	gene	NA	NA	ENSG00000177943	9	MAMDC4	ensembl_havana	protein_coding	-1.91252	3.81696	10.1194	0.00301775	0.00969162
1	78769568	79005434	235867	+	ensembl_havana	gene	NA	NA	ENSG00000122420	5	PTGFR	ensembl_havana	protein_coding	0.7667	3.15484	1.97257	0.168749	0.251935
11	6452279	6463847	11569	-	ensembl_havana	gene	NA	NA	ENSG00000110169	6	HPX	ensembl_havana	protein_coding	-0.39682	11.6151	0.834373	0.367088	0.469312
X	15579156	15620271	41116	-	ensembl_havana	gene	NA	NA	ENSG00000130234	6	ACE2	ensembl_havana	protein_coding	1.38113	4.13549	4.51678	0.0404994	0.0783482
1	43824626	43828874	4249	+	ensembl_havana	gene	NA	NA	ENSG00000117399	9	CDC20	ensembl_havana	protein_coding	1.19547	1.7039	4.89788	0.0333193	0.0667111
1	200520628	200589862	69235	-	ensembl_havana	gene	NA	NA	ENSG00000118193	7	KIF14	ensembl_havana	protein_coding	0.865067	2.4853	5.16921	0.029059	0.059671
14	106109389	106111127	1739	-	havana	gene	NA	NA	ENSG00000211893	3	IGHG2	havana	IG_C_gene	1.83228	3.54779	9.56311	0.00382376	0.0116827
11	1704499	1706859	2361	-	havana	gene	NA	NA	ENSG00000205865	4	FAM99B	havana	antisense	-3.32294	2.40725	25.0471	1.48275e-05	0.000185634
11	289135	296107	6973	+	ensembl_havana	gene	NA	NA	ENSG00000142102	11	ATHL1	ensembl_havana	protein_coding	-2.94304	4.32091	31.0417	2.60318e-06	5.97742e-05
19	45430061	45434643	4583	+	ensembl_havana	gene	NA	NA	ENSG00000214855	5	APOC1P1	ensembl_havana	pseudogene	0.562716	5.96489	1.0417	0.314241	0.415156
12	21689123	21757781	68659	-	ensembl_havana	gene	NA	NA	ENSG00000111713	2	GYS2	ensembl_havana	protein_coding	-0.19826	7.50692	0.204546	0.653791	0.73375
10	48413092	48416853	3762	-	ensembl_havana	gene	NA	NA	ENSG00000128802	3	GDF2	ensembl_havana	protein_coding	-0.552291	3.58529	1.516	0.226214	0.31882
14	65405870	65409531	3662	-	ensembl_havana	gene	NA	NA	ENSG00000176153	10	GPX2	ensembl_havana	protein_coding	0.554297	6.34586	1.05996	0.310095	0.41077
11	34642640	34682604	39965	+	ensembl_havana	gene	NA	NA	ENSG00000135373	8	EHF	ensembl_havana	protein_coding	1.85671	3.43625	13.6073	0.000739817	0.00325782
1	116519119	116612675	93557	+	ensembl_havana	gene	NA	NA	ENSG00000163393	8	SLC22A15	ensembl_havana	protein_coding	2.65674	2.49833	28.8701	4.79272e-06	8.78591e-05
12	13349650	13369708	20059	+	ensembl_havana	gene	NA	NA	ENSG00000134531	5	EMP1	ensembl_havana	protein_coding	1.50912	3.46741	12.319	0.00122539	0.00477247
19	18485541	18499986	14446	+	ensembl_havana	gene	NA	NA	ENSG00000130513	6	GDF15	ensembl_havana	protein_coding	1.81366	2.21978	11.6015	0.00163471	0.0059836
14	94908801	94919127	10327	-	ensembl_havana	gene	NA	NA	ENSG00000186910	3	SERPINA11	ensembl_havana	protein_coding	0.0508813	7.48136	0.0160554	0.899875	0.927941
17	80036214	80056208	19995	-	ensembl_havana	gene	NA	NA	ENSG00000169710	6	FASN	ensembl_havana	protein_coding	-0.719662	7.77656	1.71535	0.198595	0.287114
11	116660083	116663136	3054	-	ensembl_havana	gene	NA	NA	ENSG00000110243	7	APOA5	ensembl_havana	protein_coding	-0.780197	7.70045	3.38755	0.0739495	0.128184
10	73156691	73575702	419012	+	ensembl_havana	gene	NA	NA	ENSG00000107736	15	CDH23	ensembl_havana	protein_coding	-1.85682	4.90252	18.3759	0.00012962	0.000875918
12	63539014	63544722	5709	-	ensembl_havana	gene	NA	NA	ENSG00000166148	2	AVPR1A	ensembl_havana	protein_coding	-0.387135	3.50254	0.270453	0.606214	0.694306
X	84532402	84634748	102347	-	ensembl_havana	gene	NA	NA	ENSG00000124429	13	POF1B	ensembl_havana	protein_coding	2.79623	2.31604	23.8197	2.16568e-05	0.000242237
3	46616045	46668033	51989	+	ensembl_havana	gene	NA	NA	ENSG00000241186	3	TDGF1	ensembl_havana	protein_coding	0.840025	2.52545	1.46313	0.23432	0.327851
5	74073399	74162776	89378	-	ensembl_havana	gene	NA	NA	ENSG00000198780	7	FAM169A	ensembl_havana	protein_coding	2.09842	4.58996	30.8648	2.73377e-06	6.12057e-05
6	132269316	132272513	3198	-	ensembl_havana	gene	NA	NA	ENSG00000118523	5	CTGF	ensembl_havana	protein_coding	2.06201	4.26685	30.4637	3.05602e-06	6.51049e-05
6	26031817	26032288	472	-	ensembl_havana	gene	NA	NA	ENSG00000124693	2	HIST1H3B	ensembl_havana	protein_coding	0.438137	2.9391	1.18825	0.28293	0.381526
1	212208919	212280742	71824	+	ensembl_havana	gene	NA	NA	ENSG00000143476	13	DTL	ensembl_havana	protein_coding	1.16466	2.55296	9.09913	0.00467226	0.0137125
6	74405508	74538040	132533	+	ensembl_havana	gene	NA	NA	ENSG00000156535	9	CD109	ensembl_havana	protein_coding	0.849689	3.79981	4.67342	0.0373612	0.0734403
6	32709119	32714992	5874	+	ensembl_havana	gene	NA	NA	ENSG00000237541	3	HLA-DQA2	ensembl_havana	protein_coding	0.392236	2.52821	0.224555	0.638454	0.721456
1	223394161	223537544	143384	-	ensembl_havana	gene	NA	NA	ENSG00000143502	10	SUSD4	ensembl_havana	protein_coding	0.106595	2.45867	0.0232292	0.879714	0.912477
11	61282785	61348620	65836	-	ensembl_havana	gene	NA	NA	ENSG00000011347	5	SYT7	ensembl_havana	protein_coding	0.190652	6.18495	0.150972	0.699898	0.771429
8	104310661	104345094	34434	+	ensembl_havana	gene	NA	NA	ENSG00000164930	7	FZD6	ensembl_havana	protein_coding	1.20021	4.17884	16.7916	0.000226587	0.00133703
3	119499331	119537332	38002	+	ensembl_havana	gene	NA	NA	ENSG00000144852	12	NR1I2	ensembl_havana	protein_coding	-1.31414	6.77523	12.0237	0.0013788	0.00522926
4	100123795	100140694	16900	-	ensembl_havana	gene	NA	NA	ENSG00000172955	13	ADH6	ensembl_havana	protein_coding	-0.492624	8.90543	1.46784	0.233583	0.327054
18	2571510	2616634	45125	+	ensembl_havana	gene	NA	NA	ENSG00000080986	8	NDC80	ensembl_havana	protein_coding	1.74646	1.89437	13.3262	0.000824806	0.00352583
10	50942689	50970425	27737	-	ensembl_havana	gene	NA	NA	ENSG00000197444	5	OGDHL	ensembl_havana	protein_coding	-0.639831	7.21781	2.2597	0.141507	0.217983
4	69681711	69696914	15204	+	ensembl_havana	gene	NA	NA	ENSG00000109181	7	UGT2B10	ensembl_havana	protein_coding	0.354097	9.40964	0.638352	0.429551	0.531778
14	106791005	106791536	532	-	havana	gene	NA	NA	ENSG00000211953	2	IGHV3-30	havana	IG_V_gene	3.10675	2.63394	36.7607	5.73632e-07	2.39197e-05
6	132617194	132722684	105491	-	ensembl_havana	gene	NA	NA	ENSG00000079931	10	MOXD1	ensembl_havana	protein_coding	3.49323	2.32961	45.2961	7.4547e-08	6.93832e-06
4	169418217	169849608	431392	+	ensembl_havana	gene	NA	NA	ENSG00000129116	13	PALLD	ensembl_havana	protein_coding	1.51007	5.40838	18.0974	0.000142799	0.00094364
2	187558698	187630685	71988	+	ensembl_havana	gene	NA	NA	ENSG00000144369	8	FAM171B	ensembl_havana	protein_coding	1.39181	2.52292	12.1065	0.00133383	0.00510079
3	136665072	136729927	64856	+	ensembl_havana	gene	NA	NA	ENSG00000174564	8	IL20RB	ensembl_havana	protein_coding	-2.11968	2.60132	6.35842	0.016252	0.0372409
5	134906373	134914969	8597	-	ensembl_havana	gene	NA	NA	ENSG00000145824	8	CXCL14	ensembl_havana	protein_coding	-0.874875	3.50888	5.4927	0.0247389	0.0523043
8	25316513	25365436	48924	+	ensembl_havana	gene	NA	NA	ENSG00000184661	9	CDCA2	ensembl_havana	protein_coding	1.38479	1.81748	7.195	0.0109711	0.0271214
17	70117161	70122561	5401	+	ensembl_havana	gene	NA	NA	ENSG00000125398	5	SOX9	ensembl_havana	protein_coding	3.06591	2.81445	49.3908	3.02668e-08	4.68597e-06
2	234742062	234763212	21151	-	ensembl_havana	gene	NA	NA	ENSG00000123485	7	HJURP	ensembl_havana	protein_coding	1.13338	1.67562	4.51922	0.0404482	0.0782782
12	57828543	57844611	16069	+	ensembl_havana	gene	NA	NA	ENSG00000175189	3	INHBC	ensembl_havana	protein_coding	-0.845216	5.97368	4.29499	0.0454483	0.0860382
4	74296855	74321891	25037	+	ensembl_havana	gene	NA	NA	ENSG00000081051	3	AFP	ensembl_havana	protein_coding	0.370894	4.09663	0.409046	0.526506	0.622578
8	134249414	134314265	64852	-	ensembl_havana	gene	NA	NA	ENSG00000104419	10	NDRG1	ensembl_havana	protein_coding	0.0234142	6.85306	0.00329122	0.954569	0.967992
4	104026963	104119566	92604	-	ensembl_havana	gene	NA	NA	ENSG00000138778	7	CENPE	ensembl_havana	protein_coding	1.24528	2.8186	12.4979	0.00114134	0.00451485
14	107034729	107035221	493	-	havana	gene	NA	NA	ENSG00000211966	2	IGHV5-51	havana	IG_V_gene	3.17824	2.40632	31.1026	2.55983e-06	5.92131e-05
19	49316274	49339935	23662	-	ensembl_havana	gene	NA	NA	ENSG00000087076	4	HSD17B14	ensembl_havana	protein_coding	-3.40845	3.05813	38.922	3.34491e-07	1.74661e-05
8	23699428	23712320	12893	-	ensembl_havana	gene	NA	NA	ENSG00000159167	7	STC1	ensembl_havana	protein_coding	2.55037	1.75967	23.3792	2.48614e-05	0.000266272
12	119616447	119658936	42490	+	ensembl_havana	gene	NA	NA	ENSG00000152137	2	HSPB8	ensembl_havana	protein_coding	2.21684	2.89767	24.9805	1.51323e-05	0.000187796
2	169983619	170219195	235577	-	ensembl_havana	gene	NA	NA	ENSG00000081479	8	LRP2	ensembl_havana	protein_coding	-1.09054	3.09825	1.92436	0.17391	0.258501
11	58672871	58811000	138130	+	ensembl_havana	gene	NA	NA	ENSG00000166840	9	GLYATL1	ensembl_havana	protein_coding	-0.271364	8.13532	0.4177	0.522188	0.618508
2	210288782	210598842	310061	+	ensembl_havana	gene	NA	NA	ENSG00000078018	15	MAP2	ensembl_havana	protein_coding	0.838285	4.50644	7.44083	0.00979646	0.0248439
13	61983818	62002220	18403	-	ensembl_havana	gene	NA	NA	ENSG00000197991	10	PCDH20	ensembl_havana	protein_coding	-0.716616	3.15498	0.767777	0.386718	0.48913
5	127419458	127525380	105923	+	ensembl_havana	gene	NA	NA	ENSG00000064651	9	SLC12A2	ensembl_havana	protein_coding	1.81533	5.50854	16.9005	0.00021792	0.00130012
2	27321757	27341995	20239	-	ensembl_havana	gene	NA	NA	ENSG00000138028	10	CGREF1	ensembl_havana	protein_coding	0.312464	2.6755	0.374011	0.544671	0.638745
2	191745553	191830278	84726	+	ensembl_havana	gene	NA	NA	ENSG00000115419	8	GLS	ensembl_havana	protein_coding	1.71857	5.71253	26.9686	8.32814e-06	0.000125703
15	81071684	81244117	172434	+	ensembl_havana	gene	NA	NA	ENSG00000103888	11	KIAA1199	ensembl_havana	protein_coding	2.63625	1.92537	11.4972	0.00170544	0.00617888
11	5246694	5250625	3932	-	ensembl_havana	gene	NA	NA	ENSG00000244734	2	HBB	ensembl_havana	protein_coding	0.45224	6.85917	0.610327	0.439775	0.541733
16	72088522	72111145	22624	+	ensembl_havana	gene	NA	NA	ENSG00000261701	2	HPR	ensembl_havana	protein_coding	-0.564342	7.69708	1.14298	0.292144	0.391218
2	242749920	242758739	8820	+	ensembl_havana	gene	NA	NA	ENSG00000204099	7	NEU4	ensembl_havana	protein_coding	-2.73025	3.13947	18.1478	0.000140313	0.000931669
3	50643921	50649262	5342	-	ensembl_havana	gene	NA	NA	ENSG00000114737	11	CISH	ensembl_havana	protein_coding	-1.60139	4.68938	7.57704	0.00920442	0.0236657
6	53659295	53788919	129625	+	ensembl_havana	gene	NA	NA	ENSG00000137269	10	LRRC1	ensembl_havana	protein_coding	2.45489	2.18869	36.768	5.72575e-07	2.39197e-05
X	38211798	38280703	68906	+	ensembl_havana	gene	NA	NA	ENSG00000036473	6	OTC	ensembl_havana	protein_coding	0.441114	7.82783	0.975512	0.329905	0.431693
4	166282346	166419472	137127	+	ensembl_havana	gene	NA	NA	ENSG00000109472	9	CPE	ensembl_havana	protein_coding	1.00828	5.09076	4.5292	0.0402402	0.0780109
18	6941743	7117813	176071	-	ensembl_havana	gene	NA	NA	ENSG00000101680	9	LAMA1	ensembl_havana	protein_coding	1.31291	2.04817	2.84447	0.100342	0.164212
12	9280379	9281241	863	+	havana	gene	NA	NA	ENSG00000256937	1	RP11-436I9.5	havana	pseudogene	-3.15999	2.96008	28.0379	6.09065e-06	0.000101535
12	57145945	57181574	35630	+	ensembl_havana	gene	NA	NA	ENSG00000025423	7	HSD17B6	ensembl_havana	protein_coding	-0.0780632	9.44561	0.0308168	0.861634	0.898798
1	155259630	155271225	11596	-	ensembl_havana	gene	NA	NA	ENSG00000143627	13	PKLR	ensembl_havana	protein_coding	-1.14834	6.13584	5.96512	0.0196343	0.0432794
14	54863567	54886936	23370	+	ensembl_havana	gene	NA	NA	ENSG00000100526	15	CDKN3	ensembl_havana	protein_coding	1.72118	1.55612	11.5922	0.00164086	0.00599657
6	168841831	169073984	232154	+	ensembl_havana	gene	NA	NA	ENSG00000112562	14	SMOC2	ensembl_havana	protein_coding	3.22901	2.24682	33.4301	1.36228e-06	3.92647e-05
6	114178541	114184648	6108	+	ensembl_havana	gene	NA	NA	ENSG00000155130	5	MARCKS	ensembl_havana	protein_coding	2.0556	5.95047	70.5301	5.31425e-10	7.55445e-07
12	105629068	105789875	160808	+	ensembl_havana	gene	NA	NA	ENSG00000235162	4	C12orf75	ensembl_havana	protein_coding	2.06642	2.21384	18.7475	0.000114008	0.000798101
7	100770370	100782547	12178	+	ensembl_havana	gene	NA	NA	ENSG00000106366	7	SERPINE1	ensembl_havana	protein_coding	0.017105	5.779	0.000898902	0.976247	0.983037
6	31795512	31798031	2520	+	ensembl_havana	gene	NA	NA	ENSG00000204388	5	HSPA1B	ensembl_havana	protein_coding	0.512081	4.42191	2.24976	0.142359	0.219016
1	183155373	183214035	58663	+	ensembl_havana	gene	NA	NA	ENSG00000058085	10	LAMC2	ensembl_havana	protein_coding	3.24659	1.89368	23.5537	2.35356e-05	0.000256464
2	233470767	233547491	76725	+	ensembl_havana	gene	NA	NA	ENSG00000115468	7	EFHD1	ensembl_havana	protein_coding	-2.25533	3.93401	16.978	0.000211968	0.0012714
10	60759386	60761303	1918	+	havana	gene	NA	NA	ENSG00000237949	1	LINC00844	havana	lincRNA	-0.0362017	4.25171	0.00341543	0.95372	0.967455
7	150521715	150558592	36878	+	ensembl_havana	gene	NA	NA	ENSG00000002726	15	AOC1	ensembl_havana	protein_coding	-0.28977	2.18961	0.102923	0.750205	0.812562
2	219283815	219318018	34204	+	ensembl_havana	gene	NA	NA	ENSG00000127831	6	VIL1	ensembl_havana	protein_coding	-0.409606	3.93234	0.500018	0.484047	0.583645
4	76954835	76962568	7734	-	ensembl_havana	gene	NA	NA	ENSG00000169248	8	CXCL11	ensembl_havana	protein_coding	1.99812	1.96616	9.04222	0.00478946	0.0139908
20	43018264	43020177	1914	-	havana	gene	NA	NA	ENSG00000233376	1	RP5-881L22.6	havana	antisense	-2.44518	2.67878	19.8928	7.72296e-05	0.000601633
13	113812968	113826694	13727	+	ensembl_havana	gene	NA	NA	ENSG00000126231	9	PROZ	ensembl_havana	protein_coding	-1.05689	4.67312	5.51376	0.024483	0.0519035
X	105412298	105452949	40652	+	ensembl_havana	gene	NA	NA	ENSG00000157502	8	MUM1L1	ensembl_havana	protein_coding	1.56896	2.78767	7.22665	0.0108117	0.0268056
11	116691419	116694022	2604	-	ensembl_havana	gene	NA	NA	ENSG00000110244	5	APOA4	ensembl_havana	protein_coding	-1.39877	3.15733	4.04669	0.0517935	0.0956192
4	70676498	70725870	49373	-	ensembl_havana	gene	NA	NA	ENSG00000109193	6	SULT1E1	ensembl_havana	protein_coding	-1.00464	4.55214	4.34394	0.0443015	0.0842342
3	154741913	154901497	159585	+	ensembl_havana	gene	NA	NA	ENSG00000196549	6	MME	ensembl_havana	protein_coding	-0.912508	6.52882	3.59716	0.0659293	0.116635
14	106641563	106642056	494	-	havana	gene	NA	NA	ENSG00000211945	2	IGHV1-18	havana	IG_V_gene	2.82434	2.42899	25.39	1.33583e-05	0.000171638
5	35951112	36001130	50019	-	ensembl_havana	gene	NA	NA	ENSG00000145626	7	UGT3A1	ensembl_havana	protein_coding	-0.484015	5.83797	0.982536	0.328193	0.42999
12	104609557	104744061	134505	+	ensembl_havana	gene	NA	NA	ENSG00000198431	11	TXNRD1	ensembl_havana	protein_coding	0.562736	7.47451	3.98835	0.0534222	0.0982087
7	82993222	83278326	285105	-	ensembl_havana	gene	NA	NA	ENSG00000170381	8	SEMA3E	ensembl_havana	protein_coding	2.78708	1.66847	14.5363	0.000519158	0.00249864
2	163027194	163101661	74468	-	ensembl_havana	gene	NA	NA	ENSG00000078098	9	FAP	ensembl_havana	protein_coding	4.29392	1.70047	58.4614	4.77042e-09	1.96303e-06
8	108261721	108510283	248563	-	ensembl_havana	gene	NA	NA	ENSG00000154188	5	ANGPT1	ensembl_havana	protein_coding	1.69928	3.01256	15.4057	0.000375259	0.00195532
10	21068902	21463116	394215	-	ensembl_havana	gene	NA	NA	ENSG00000078114	14	NEBL	ensembl_havana	protein_coding	0.721684	3.84505	1.69218	0.201583	0.290601
1	26210672	26233482	22811	-	ensembl_havana	gene	NA	NA	ENSG00000117632	16	STMN1	ensembl_havana	protein_coding	0.936163	4.7341	9.25467	0.00436734	0.0130056
18	56148479	56296189	147711	-	ensembl_havana	gene	NA	NA	ENSG00000198796	6	ALPK2	ensembl_havana	protein_coding	-0.609047	4.89218	1.2963	0.262414	0.358154
14	106691673	106692203	531	-	havana	gene	NA	NA	ENSG00000211947	2	IGHV3-21	havana	IG_V_gene	3.43587	2.42023	47.7365	4.33248e-08	5.37025e-06
14	51441980	51562779	120800	-	ensembl_havana	gene	NA	NA	ENSG00000100505	9	TRIM9	ensembl_havana	protein_coding	1.68657	2.07537	4.09996	0.050354	0.093547
12	109252708	109294819	42112	+	ensembl_havana	gene	NA	NA	ENSG00000110887	3	DAO	ensembl_havana	protein_coding	-0.526782	6.15785	1.39378	0.245514	0.339894
17	79993012	79995608	2597	-	ensembl_havana	gene	NA	NA	ENSG00000169738	3	DCXR	ensembl_havana	protein_coding	-1.20007	8.30194	6.88972	0.0126451	0.030439
2	75061108	75120486	59379	+	ensembl_havana	gene	NA	NA	ENSG00000159399	5	HK2	ensembl_havana	protein_coding	0.517007	3.17506	0.970159	0.331218	0.432947
11	89371683	89431886	60204	+	ensembl_havana	gene	NA	NA	ENSG00000134612	7	FOLH1B	ensembl_havana	pseudogene	-0.437819	3.83771	0.618149	0.436884	0.538808
13	95672083	95953687	281605	-	ensembl_havana	gene	NA	NA	ENSG00000125257	9	ABCC4	ensembl_havana	protein_coding	1.28934	4.19057	15.0743	0.000424363	0.00214958
15	90207596	90222658	15063	-	ensembl_havana	gene	NA	NA	ENSG00000166819	7	PLIN1	ensembl_havana	protein_coding	-1.59712	4.02488	11.9989	0.00139262	0.00526927
9	139871956	139879887	7932	+	ensembl_havana	gene	NA	NA	ENSG00000107317	7	PTGDS	ensembl_havana	protein_coding	0.821231	2.70304	1.5117	0.226859	0.319412
15	39873280	39891667	18388	+	ensembl_havana	gene	NA	NA	ENSG00000137801	9	THBS1	ensembl_havana	protein_coding	1.49633	7.04576	11.7961	0.00151101	0.00561761
5	78407602	78428108	20507	+	ensembl_havana	gene	NA	NA	ENSG00000145692	10	BHMT	ensembl_havana	protein_coding	-0.210038	9.5695	0.294725	0.590556	0.680009
X	152953554	152962048	8495	+	ensembl_havana	gene	NA	NA	ENSG00000130821	11	SLC6A8	ensembl_havana	protein_coding	1.57193	2.00994	9.59631	0.00376973	0.0115476
22	23412540	23467224	54685	+	ensembl_havana	gene	NA	NA	ENSG00000128266	7	GNAZ	ensembl_havana	protein_coding	1.33193	1.51067	6.21846	0.0173772	0.039284
5	137801179	137805004	3826	+	ensembl_havana	gene	NA	NA	ENSG00000120738	7	EGR1	ensembl_havana	protein_coding	1.46859	3.96016	6.11136	0.0182951	0.0408816
8	17721889	17767874	45986	-	ensembl_havana	gene	NA	NA	ENSG00000104760	12	FGL1	ensembl_havana	protein_coding	0.632386	10.9083	1.12356	0.296218	0.395556
9	136501482	136524466	22985	+	ensembl_havana	gene	NA	NA	ENSG00000123454	6	DBH	ensembl_havana	protein_coding	-1.23906	2.57151	5.95309	0.0197491	0.0435075
22	38864067	38879452	15386	+	ensembl_havana	gene	NA	NA	ENSG00000100196	6	KDELR3	ensembl_havana	protein_coding	1.49869	3.98634	13.8266	0.000680003	0.00306786
3	46538981	46542439	3459	+	ensembl_havana	gene	NA	NA	ENSG00000163825	3	RTP3	ensembl_havana	protein_coding	-0.0871283	5.62253	0.0305241	0.862286	0.899278
1	241792155	241799232	7078	-	ensembl_havana	gene	NA	NA	ENSG00000203668	1	CHML	ensembl_havana	protein_coding	0.627767	4.99041	4.75815	0.0357757	0.0708312
1	163236366	163325554	89189	+	ensembl_havana	gene	NA	NA	ENSG00000143228	8	NUF2	ensembl_havana	protein_coding	1.30762	1.44118	7.04509	0.0117612	0.0286643
10	5196335	5244449	48115	-	ensembl_havana	gene	NA	NA	ENSG00000196326	6	AKR1CL1	ensembl_havana	protein_coding	-1.60497	4.90074	14.9679	0.000441535	0.00221362
3	170606204	170626482	20279	-	ensembl_havana	gene	NA	NA	ENSG00000163577	3	EIF5A2	ensembl_havana	protein_coding	2.09381	2.57229	22.6505	3.1315e-05	0.00031452
5	6582249	6588612	6364	+	havana	gene	NA	NA	ENSG00000250056	1	LINC01018	havana	lincRNA	-0.247852	6.31629	0.278215	0.601111	0.690029
15	72491370	72524164	32795	-	ensembl_havana	gene	NA	NA	ENSG00000067225	13	PKM	ensembl_havana	protein_coding	0.665402	5.87079	3.52169	0.0686995	0.120588
2	85621871	85645555	23685	-	ensembl_havana	gene	NA	NA	ENSG00000042493	11	CAPG	ensembl_havana	protein_coding	1.31892	2.86111	21.6553	4.30262e-05	0.000392762
2	211342406	211543831	201426	+	ensembl_havana	gene	NA	NA	ENSG00000021826	10	CPS1	ensembl_havana	protein_coding	-0.119566	12.1469	0.0858066	0.771257	0.829047
15	69591286	69700119	108834	+	ensembl_havana	gene	NA	NA	ENSG00000137819	9	PAQR5	ensembl_havana	protein_coding	2.40454	2.59199	31.2873	2.43278e-06	5.69483e-05
1	145413095	145417545	4451	+	ensembl_havana	gene	NA	NA	ENSG00000168509	13	HFE2	ensembl_havana	protein_coding	-0.379266	7.17331	0.648728	0.425859	0.528211
2	106998562	107010027	11466	+	ensembl_havana	gene	NA	NA	ENSG00000240935	2	PLGLA	ensembl_havana	pseudogene	-0.774203	4.73951	3.48669	0.0700279	0.122445
1	205626979	205649587	22609	-	ensembl_havana	gene	NA	NA	ENSG00000158715	5	SLC45A3	ensembl_havana	protein_coding	-2.19098	4.14147	46.3406	5.89756e-08	6.2999e-06
7	44143960	44154161	10202	+	ensembl_havana	gene	NA	NA	ENSG00000106624	4	AEBP1	ensembl_havana	protein_coding	2.02009	4.69341	18.6272	0.000118835	0.000822948
11	13983914	14289646	305733	+	ensembl_havana	gene	NA	NA	ENSG00000152268	8	SPON1	ensembl_havana	processed_transcript	2.46976	2.85886	24.7085	1.64473e-05	0.000199214
15	59397277	59417244	19968	+	ensembl_havana	gene	NA	NA	ENSG00000157456	3	CCNB2	ensembl_havana	protein_coding	1.5258	1.53677	9.04788	0.00477767	0.0139683
16	20499024	20500981	1958	+	ensembl	gene	NA	NA	ENSG00000267824	1	AC137056.1	ensembl	protein_coding	-1.37168	3.53604	7.35075	0.0102104	0.0256564
14	106573233	106573800	568	-	havana	gene	NA	NA	ENSG00000211941	2	IGHV3-11	havana	IG_V_gene	2.77845	2.24914	21.3424	4.77665e-05	0.000425937
6	151977826	152450754	472929	+	ensembl_havana	gene	NA	NA	ENSG00000091831	17	ESR1	ensembl_havana	protein_coding	-0.590023	5.99423	2.28255	0.13957	0.215551
7	107788068	108097161	309094	-	ensembl_havana	gene	NA	NA	ENSG00000091129	15	NRCAM	ensembl_havana	protein_coding	0.323037	2.44629	0.260388	0.61297	0.700249
15	60639333	60695082	55750	-	ensembl_havana	gene	NA	NA	ENSG00000182718	12	ANXA2	ensembl_havana	protein_coding	1.62975	7.095	51.6557	1.85689e-08	3.58472e-06
2	29320571	29412509	91939	+	ensembl_havana	gene	NA	NA	ENSG00000115295	15	CLIP4	ensembl_havana	protein_coding	1.84142	4.34572	21.0236	5.30277e-05	0.000458372
4	120976763	120988229	11467	-	ensembl_havana	gene	NA	NA	ENSG00000164109	9	MAD2L1	ensembl_havana	protein_coding	1.52698	2.32006	17.2302	0.000193758	0.00118537
5	159848829	159855748	6920	+	ensembl_havana	gene	NA	NA	ENSG00000164611	8	PTTG1	ensembl_havana	protein_coding	1.58643	1.8022	13.1412	0.000886378	0.00372488
2	136871919	136875735	3817	-	ensembl_havana	gene	NA	NA	ENSG00000121966	6	CXCR4	ensembl_havana	protein_coding	1.77201	3.35168	25.6649	1.22917e-05	0.000161382
9	85594500	85678092	83593	-	ensembl_havana	gene	NA	NA	ENSG00000165105	9	RASEF	ensembl_havana	protein_coding	2.05485	2.96673	16.7565	0.000229451	0.00134851
9	104182860	104198105	15246	-	ensembl_havana	gene	NA	NA	ENSG00000136872	13	ALDOB	ensembl_havana	protein_coding	-0.279292	12.195	0.50704	0.481006	0.58081
16	29789561	29793096	3536	+	ensembl_havana	gene	NA	NA	ENSG00000174992	6	ZG16	ensembl_havana	protein_coding	-0.368438	4.27684	0.61003	0.439885	0.541827
9	91926113	91931618	5506	+	ensembl_havana	gene	NA	NA	ENSG00000123975	4	CKS2	ensembl_havana	protein_coding	0.99156	2.82492	7.02264	0.0118847	0.0288932
10	117816444	118032979	216536	-	ensembl_havana	gene	NA	NA	ENSG00000151892	10	GFRA1	ensembl_havana	protein_coding	-0.81381	6.59869	4.0823	0.0508263	0.0942341
11	61560452	61634826	74375	+	ensembl_havana	gene	NA	NA	ENSG00000134824	9	FADS2	ensembl_havana	protein_coding	-0.81154	7.50255	2.97946	0.0929062	0.154616
15	41624892	41673248	48357	+	ensembl_havana	gene	NA	NA	ENSG00000137804	8	NUSAP1	ensembl_havana	protein_coding	0.748422	3.70577	5.33705	0.0267233	0.0557243
2	179390716	179695529	304814	-	ensembl_havana	gene	NA	NA	ENSG00000155657	19	TTN	ensembl_havana	protein_coding	0.0305072	5.37915	0.00293477	0.957097	0.969559
22	42522501	42526908	4408	-	ensembl_havana	gene	NA	NA	ENSG00000100197	16	CYP2D6	ensembl_havana	protein_coding	-1.38632	6.67706	10.5479	0.00252113	0.00837892
10	95256389	95288849	32461	+	ensembl_havana	gene	NA	NA	ENSG00000138180	11	CEP55	ensembl_havana	protein_coding	1.54997	1.49995	10.3584	0.00272906	0.00892023
12	15034115	15038860	4746	-	ensembl_havana	gene	NA	NA	ENSG00000111341	5	MGP	ensembl_havana	protein_coding	1.79332	3.97196	14.8239	0.000465959	0.0023061
12	299243	323736	24494	-	ensembl_havana	gene	NA	NA	ENSG00000111181	8	SLC6A12	ensembl_havana	protein_coding	-0.548729	6.49181	1.55374	0.220638	0.312536
19	41430124	41456565	26442	+	ensembl_havana	gene	NA	NA	ENSG00000256612	3	CYP2B7P	ensembl_havana	pseudogene	-0.26658	4.95112	0.271155	0.605748	0.693874
5	57878048	58155213	277166	+	ensembl_havana	gene	NA	NA	ENSG00000152932	6	RAB3C	ensembl_havana	protein_coding	2.32267	2.16814	13.8012	0.000686651	0.00308805
10	45466429	45474258	7830	-	ensembl_havana	gene	NA	NA	ENSG00000165507	8	C10orf10	ensembl_havana	protein_coding	0.545702	6.75547	0.903828	0.3481	0.450041
22	23101189	23101707	519	+	havana	gene	NA	NA	ENSG00000211666	2	IGLV2-14	havana	IG_V_gene	2.55827	3.27695	30.1905	3.29847e-06	6.85324e-05
12	52626304	52645970	19667	+	ensembl_havana	gene	NA	NA	ENSG00000135480	10	KRT7	ensembl_havana	protein_coding	2.10465	2.79691	13.5535	0.000755342	0.00330386
5	79287134	79379110	91977	+	ensembl_havana	gene	NA	NA	ENSG00000113296	10	THBS4	ensembl_havana	protein_coding	1.44448	1.81899	3.98573	0.0534968	0.0983111
8	144099399	144105249	5851	+	ensembl_havana	gene	NA	NA	ENSG00000160932	6	LY6E	ensembl_havana	protein_coding	-0.910206	6.48342	6.25681	0.0170607	0.0387192
5	78293438	78531861	238424	-	ensembl_havana	gene	NA	NA	ENSG00000132837	10	DMGDH	ensembl_havana	protein_coding	-0.321458	8.26211	0.593528	0.446087	0.547525
1	225674537	225840844	166308	-	ensembl_havana	gene	NA	NA	ENSG00000154380	12	ENAH	ensembl_havana	protein_coding	0.795812	5.94604	15.9993	0.000301114	0.00165211
1	218519577	218617961	98385	+	ensembl_havana	gene	NA	NA	ENSG00000092969	7	TGFB2	ensembl_havana	protein_coding	2.45271	2.14427	30.9015	2.70608e-06	6.08848e-05
6	19837617	19840915	3299	+	ensembl_havana	gene	NA	NA	ENSG00000172201	6	ID4	ensembl_havana	protein_coding	3.93314	2.07118	55.2845	8.91711e-09	2.74585e-06
8	144939497	144952632	13136	-	havana	gene	NA	NA	ENSG00000227184	3	EPPK1	havana	protein_coding	0.738683	2.24195	1.39892	0.244661	0.339013
14	106090687	106092403	1717	-	havana	gene	NA	NA	ENSG00000211892	2	IGHG4	havana	IG_C_gene	1.21778	3.04744	4.14638	0.0491356	0.0916975
2	113493930	113522254	28325	-	ensembl_havana	gene	NA	NA	ENSG00000169607	8	CKAP2L	ensembl_havana	protein_coding	1.03624	1.6832	5.35578	0.0264755	0.0553029
1	62702651	62785085	82435	-	ensembl_havana	gene	NA	NA	ENSG00000132854	14	KANK4	ensembl_havana	protein_coding	-2.04962	2.9305	9.66202	0.00366514	0.0112796
2	209224438	209719227	494790	+	ensembl_havana	gene	NA	NA	ENSG00000144407	5	PTH2R	ensembl_havana	protein_coding	0.354218	1.5611	0.18926	0.666131	0.744381
X	47483612	47489704	6093	-	ensembl_havana	gene	NA	NA	ENSG00000126759	8	CFP	ensembl_havana	protein_coding	-1.18828	3.78861	19.5998	8.52497e-05	0.000649002
1	120202421	120286838	84418	+	ensembl_havana	gene	NA	NA	ENSG00000092621	7	PHGDH	ensembl_havana	protein_coding	-1.04473	6.14523	8.52082	0.00602194	0.0167703
2	167260083	167350757	90675	-	ensembl_havana	gene	NA	NA	ENSG00000136546	9	SCN7A	ensembl_havana	protein_coding	2.34317	2.77313	16.1448	0.00028618	0.00159096
9	136279478	136324508	45031	+	ensembl_havana	gene	NA	NA	ENSG00000160323	14	ADAMTS13	ensembl_havana	protein_coding	-1.55986	3.79135	19.1253	0.000100162	0.00072916
X	152760397	152775012	14616	+	ensembl_havana	gene	NA	NA	ENSG00000182492	11	BGN	ensembl_havana	protein_coding	-0.336841	5.75842	0.48665	0.489909	0.588968
14	106320349	106322323	1975	-	havana	gene	NA	NA	ENSG00000211899	3	IGHM	havana	IG_C_gene	0.319093	4.56605	0.408334	0.526864	0.622928
17	66863433	66951533	88101	-	ensembl_havana	gene	NA	NA	ENSG00000141338	9	ABCA8	ensembl_havana	protein_coding	-0.228045	7.25323	0.327418	0.570742	0.661971
6	133065009	133084598	19590	-	ensembl_havana	gene	NA	NA	ENSG00000112303	9	VNN2	ensembl_havana	protein_coding	0.821912	3.82523	2.16074	0.150268	0.228803
1	53361656	53392884	31229	-	ensembl_havana	gene	NA	NA	ENSG00000121310	12	ECHDC2	ensembl_havana	protein_coding	-2.21166	8.04651	54.3274	1.07264e-08	2.89186e-06
4	69917081	69978705	61625	+	ensembl_havana	gene	NA	NA	ENSG00000171234	9	UGT2B7	ensembl_havana	protein_coding	0.166446	9.68696	0.152786	0.698192	0.770094
14	106993814	106994346	533	-	havana	gene	NA	NA	ENSG00000211964	2	IGHV3-48	havana	IG_V_gene	3.41818	2.33869	42.9694	1.27072e-07	9.78832e-06
12	111471828	111788358	316531	+	ensembl_havana	gene	NA	NA	ENSG00000111249	9	CUX2	ensembl_havana	protein_coding	-0.802174	5.98413	3.06848	0.0883446	0.148574
16	72088491	72094954	6464	+	ensembl_havana	gene	NA	NA	ENSG00000257017	4	HP	ensembl_havana	protein_coding	0.170337	13.69	0.121616	0.729319	0.796116
9	93372114	93405386	33273	-	ensembl_havana	gene	NA	NA	ENSG00000165023	5	DIRAS2	ensembl_havana	protein_coding	3.04923	1.54533	22.6225	3.15958e-05	0.000316302
6	52656462	52668708	12247	-	ensembl_havana	gene	NA	NA	ENSG00000243955	1	GSTA1	ensembl_havana	protein_coding	0.150338	9.5914	0.144542	0.706042	0.776507
7	26191860	26226745	34886	+	ensembl_havana	gene	NA	NA	ENSG00000050344	8	NFE2L3	ensembl_havana	protein_coding	1.78205	2.45461	16.1193	0.000288851	0.00160316
15	100511794	100882210	370417	-	ensembl_havana	gene	NA	NA	ENSG00000140470	9	ADAMTS17	ensembl_havana	protein_coding	-1.2277	4.35545	4.99896	0.0316573	0.064023
3	121150278	121264853	114576	-	ensembl_havana	gene	NA	NA	ENSG00000051341	9	POLQ	ensembl_havana	protein_coding	0.458668	2.16452	0.945938	0.337249	0.438915
2	241938255	242034983	96729	+	ensembl_havana	gene	NA	NA	ENSG00000162804	9	SNED1	ensembl_havana	protein_coding	-2.22676	4.82259	36.9732	5.43598e-07	2.30359e-05
6	86096937	86099904	2968	-	havana	gene	NA	NA	ENSG00000234155	1	RP11-30P6.6	havana	lincRNA	-0.442269	4.23883	0.559752	0.459223	0.560087
11	61567099	61596790	29692	-	ensembl_havana	gene	NA	NA	ENSG00000149485	12	FADS1	ensembl_havana	protein_coding	-0.0447967	7.01443	0.00865814	0.926381	0.947528
16	56995762	57017757	21996	+	ensembl_havana	gene	NA	NA	ENSG00000087237	6	CETP	ensembl_havana	protein_coding	-0.663422	4.06594	3.89886	0.056032	0.102023
6	135238528	135271260	32733	-	ensembl_havana	gene	NA	NA	ENSG00000118514	9	ALDH8A1	ensembl_havana	protein_coding	-0.296101	7.65865	0.626247	0.433921	0.536143
1	182350839	182361341	10503	-	ensembl_havana	gene	NA	NA	ENSG00000135821	12	GLUL	ensembl_havana	protein_coding	-0.453299	10.7904	0.694388	0.410174	0.512906
11	28042167	28129855	87689	-	ensembl_havana	gene	NA	NA	ENSG00000121621	6	KIF18A	ensembl_havana	protein_coding	1.60826	1.43279	12.7035	0.0010523	0.00423873
1	166882443	166944719	62277	-	ensembl_havana	gene	NA	NA	ENSG00000143195	8	ILDR2	ensembl_havana	protein_coding	-1.3784	3.02634	9.59599	0.00377024	0.0115476
17	7517382	7536700	19319	+	ensembl_havana	gene	NA	NA	ENSG00000129214	10	SHBG	ensembl_havana	protein_coding	0.681842	4.53411	2.09073	0.15685	0.237224
X	102611373	102613397	2025	+	ensembl_havana	gene	NA	NA	ENSG00000185222	7	WBP5	ensembl_havana	protein_coding	1.44855	3.55469	18.5051	0.000123952	0.000846977
8	75736772	75767264	30493	+	ensembl_havana	gene	NA	NA	ENSG00000137558	3	PI15	ensembl_havana	protein_coding	0.408497	1.79687	0.255408	0.616375	0.703009
12	50370706	50426919	56214	-	ensembl_havana	gene	NA	NA	ENSG00000161800	8	RACGAP1	ensembl_havana	protein_coding	0.564977	3.53799	3.56567	0.0670697	0.118105
11	111164114	111175770	11657	-	ensembl_havana	gene	NA	NA	ENSG00000196167	5	COLCA1	ensembl_havana	protein_coding	0.419848	2.43905	0.37269	0.545379	0.639239
16	56716336	56718108	1773	+	ensembl_havana	gene	NA	NA	ENSG00000187193	8	MT1X	ensembl_havana	protein_coding	-1.36564	6.61589	9.47934	0.00396385	0.0120225
22	30404731	30476469	71739	-	havana	gene	NA	NA	ENSG00000227117	2	CTA-85E5.10	havana	antisense	-1.61321	3.75014	7.21925	0.0108488	0.0268804
1	209859510	209908295	48786	+	ensembl_havana	gene	NA	NA	ENSG00000117594	5	HSD11B1	ensembl_havana	protein_coding	0.0468209	8.68159	0.0118235	0.914016	0.939182
8	19759228	19824769	65542	+	ensembl_havana	gene	NA	NA	ENSG00000175445	10	LPL	ensembl_havana	protein_coding	2.1907	1.53949	19.6045	8.51144e-05	0.000648288
15	83784320	83876770	92451	-	ensembl_havana	gene	NA	NA	ENSG00000166503	4	HDGFRP3	ensembl_havana	protein_coding	1.62778	2.89207	11.97	0.00140887	0.00531497
5	78365540	78385289	19750	+	ensembl_havana	gene	NA	NA	ENSG00000132840	5	BHMT2	ensembl_havana	protein_coding	-0.475994	8.31705	1.46047	0.234739	0.328219
19	36290890	36304201	13312	-	ensembl_havana	gene	NA	NA	ENSG00000250799	5	PRODH2	ensembl_havana	protein_coding	-1.66168	5.46812	16.613	0.000241596	0.00140112
22	18900294	18924066	23773	-	ensembl_havana	gene	NA	NA	ENSG00000100033	12	PRODH	ensembl_havana	protein_coding	-1.1745	3.3001	3.33851	0.0759801	0.131094
6	10980992	11044547	63556	-	ensembl_havana	gene	NA	NA	ENSG00000197977	3	ELOVL2	ensembl_havana	protein_coding	0.928334	6.69251	4.32332	0.0447807	0.085011
6	160874460	160932156	57697	-	havana	gene	NA	NA	ENSG00000213071	6	LPAL2	havana	pseudogene	-1.41771	4.57944	16.1658	0.000284013	0.00158432
3	27151576	27410951	259376	-	ensembl_havana	gene	NA	NA	ENSG00000163491	12	NEK10	ensembl_havana	protein_coding	-2.06359	3.47796	17.045	0.000206961	0.00124855
11	67653948	67673821	19874	+	havana	gene	NA	NA	ENSG00000251637	2	RP11-119D9.1	havana	lincRNA	-1.35902	4.34885	10.711	0.00235563	0.00795235
2	187454792	187545628	90837	+	ensembl_havana	gene	NA	NA	ENSG00000138448	7	ITGAV	ensembl_havana	protein_coding	1.49538	7.21235	38.8922	3.35092e-07	1.74661e-05
10	13203554	13253104	49551	+	ensembl_havana	gene	NA	NA	ENSG00000065328	12	MCM10	ensembl_havana	protein_coding	0.648149	1.6447	2.08004	0.157885	0.238421
22	24912476	24914354	1879	+	havana	gene	NA	NA	ENSG00000228923	1	AP000355.2	havana	antisense	-2.31009	3.31212	31.1239	2.54477e-06	5.90394e-05
16	66995140	67009051	13912	+	ensembl_havana	gene	NA	NA	ENSG00000172828	8	CES3	ensembl_havana	protein_coding	-1.46799	5.4807	13.1253	0.00089189	0.00374001
19	51014857	51017947	3091	-	ensembl_havana	gene	NA	NA	ENSG00000204653	5	ASPDH	ensembl_havana	protein_coding	-1.1629	3.97165	5.24608	0.0279627	0.057876
9	136528682	136605077	76396	-	ensembl_havana	gene	NA	NA	ENSG00000123453	12	SARDH	ensembl_havana	protein_coding	-1.29169	6.77313	10.2593	0.00284502	0.00922215
11	116700422	116703788	3367	+	ensembl_havana	gene	NA	NA	ENSG00000110245	7	APOC3	ensembl_havana	protein_coding	-0.811764	11.0208	4.1917	0.0479672	0.0900297
5	41142336	41261540	119205	-	ensembl_havana	gene	NA	NA	ENSG00000039537	9	C6	ensembl_havana	protein_coding	-0.149435	9.91345	0.135363	0.715091	0.784307
5	36248536	36302216	53681	-	ensembl_havana	gene	NA	NA	ENSG00000164188	4	RANBP3L	ensembl_havana	protein_coding	-0.0983453	3.6545	0.0326211	0.857685	0.89566
5	114949205	114968689	19485	-	ensembl_havana	gene	NA	NA	ENSG00000134970	13	TMED7	ensembl_havana	protein_coding	1.73864	7.0309	34.7456	9.63147e-07	3.1646e-05
1	51752930	51810788	57859	-	ensembl_havana	gene	NA	NA	ENSG00000085831	11	TTC39A	ensembl_havana	protein_coding	0.439643	1.81815	0.996684	0.324781	0.426702
2	128395956	128439360	43405	-	ensembl_havana	gene	NA	NA	ENSG00000072163	14	LIMS2	ensembl_havana	protein_coding	-2.15588	3.8187	21.0715	5.21997e-05	0.000453723
4	69870574	69886132	15559	-	ensembl_havana	gene	NA	NA	ENSG00000251685	2	RP11-813N20.1	ensembl_havana	pseudogene	-0.557807	5.49925	1.60607	0.213186	0.303689
11	616565	626078	9514	-	ensembl_havana	gene	NA	NA	ENSG00000099834	14	CDHR5	ensembl_havana	protein_coding	-1.59554	5.79506	11.9849	0.00140045	0.00528957
12	100967461	101022064	54604	+	ensembl_havana	gene	NA	NA	ENSG00000139354	6	GAS2L3	ensembl_havana	protein_coding	1.48414	3.33749	22.8393	2.94883e-05	0.000301181
19	39220827	39260544	39718	-	ensembl_havana	gene	NA	NA	ENSG00000182472	4	CAPN12	ensembl_havana	protein_coding	-2.46945	3.08038	17.0178	0.000208976	0.00125732
20	47980414	48099184	118771	-	ensembl_havana	gene	NA	NA	ENSG00000158445	7	KCNB1	ensembl_havana	protein_coding	0.355214	3.53131	0.314359	0.578493	0.668679
4	15964699	16086001	121303	-	ensembl_havana	gene	NA	NA	ENSG00000007062	7	PROM1	ensembl_havana	protein_coding	1.37599	2.65991	4.30659	0.0451737	0.0856739
7	536895	559933	23039	-	ensembl_havana	gene	NA	NA	ENSG00000197461	9	PDGFA	ensembl_havana	protein_coding	1.69796	2.70371	27.7116	6.69685e-06	0.000108755
10	88727949	88743691	15743	+	ensembl_havana	gene	NA	NA	ENSG00000148671	9	ADIRF	ensembl_havana	protein_coding	-0.489142	3.98288	0.748361	0.392727	0.495288
12	54969171	54982443	13273	-	ensembl_havana	gene	NA	NA	ENSG00000135447	12	PPP1R1A	ensembl_havana	protein_coding	-1.79556	5.35515	20.561	6.1783e-05	0.000513065
3	112315641	112320749	5109	-	havana	gene	NA	NA	ENSG00000272761	1	RP11-572C15.6	havana	lincRNA	2.34517	2.07604	20.2973	6.74469e-05	0.000547879
9	140354404	140444986	90583	-	ensembl_havana	gene	NA	NA	ENSG00000130653	11	PNPLA7	ensembl_havana	protein_coding	-2.05948	3.93908	21.7028	4.24759e-05	0.00038933
11	65190245	65213011	22767	+	ensembl_havana	gene	NA	NA	ENSG00000245532	4	NEAT1	ensembl_havana	lincRNA	-1.82518	10.9778	23.1572	2.65528e-05	0.000279062
18	11688955	11885684	196730	+	ensembl_havana	gene	NA	NA	ENSG00000141404	11	GNAL	ensembl_havana	protein_coding	1.14667	2.14691	4.1368	0.0493844	0.0920848
1	196946667	196978804	32138	+	ensembl_havana	gene	NA	NA	ENSG00000134389	8	CFHR5	ensembl_havana	protein_coding	-0.261927	7.69543	0.264219	0.610379	0.698003
4	88394487	88452213	57727	-	ensembl_havana	gene	NA	NA	ENSG00000152583	8	SPARCL1	ensembl_havana	protein_coding	1.45782	5.36307	16.0018	0.000301485	0.00165357
14	106330425	106330470	46	-	havana	gene	NA	NA	ENSG00000240041	1	IGHJ4	havana	IG_J_gene	3.16917	2.06484	34.7668	9.57836e-07	3.1646e-05
16	222846	223709	864	+	ensembl_havana	gene	NA	NA	ENSG00000188536	8	HBA2	ensembl_havana	protein_coding	-0.314524	2.87109	0.223774	0.639037	0.721867
5	892758	919472	26715	+	ensembl_havana	gene	NA	NA	ENSG00000071539	9	TRIP13	ensembl_havana	protein_coding	0.692341	1.36882	2.28699	0.139197	0.215092
7	33944523	34195484	250962	+	ensembl_havana	gene	NA	NA	ENSG00000164619	4	BMPER	ensembl_havana	protein_coding	-0.370387	3.32045	1.02924	0.317111	0.418241
5	121398890	121413980	15091	-	ensembl_havana	gene	NA	NA	ENSG00000113083	8	LOX	ensembl_havana	protein_coding	2.29874	2.11938	30.509	3.01773e-06	6.46414e-05
13	73282495	73301825	19331	-	ensembl_havana	gene	NA	NA	ENSG00000204899	5	MZT1	ensembl_havana	protein_coding	1.79488	2.87814	35.0536	8.88922e-07	3.02834e-05
7	30737601	30797218	59618	+	ensembl_havana	gene	NA	NA	ENSG00000241644	2	INMT	ensembl_havana	protein_coding	1.70618	4.8691	18.0769	0.000143823	0.000947809
18	24495595	24765281	269687	-	ensembl_havana	gene	NA	NA	ENSG00000154080	8	CHST9	ensembl_havana	protein_coding	2.10682	4.00418	32.1456	1.92409e-06	4.92926e-05
5	170190354	170241051	50698	+	ensembl_havana	gene	NA	NA	ENSG00000094755	12	GABRP	ensembl_havana	protein_coding	2.36231	1.98481	10.0352	0.00312709	0.00996906
13	24144509	24250232	105724	+	ensembl_havana	gene	NA	NA	ENSG00000127863	11	TNFRSF19	ensembl_havana	protein_coding	0.196149	2.64848	0.0937055	0.761283	0.820864
19	40353963	40440533	86571	-	ensembl_havana	gene	NA	NA	ENSG00000090920	9	FCGBP	ensembl_havana	protein_coding	0.421269	2.6241	0.498048	0.484904	0.584343
X	49028273	49031588	3316	+	ensembl_havana	gene	NA	NA	ENSG00000102007	6	PLP2	ensembl_havana	protein_coding	1.01368	2.77543	6.8255	0.0130312	0.031162
11	11984653	12031316	46664	-	ensembl_havana	gene	NA	NA	ENSG00000050165	13	DKK3	ensembl_havana	protein_coding	1.79671	3.79572	16.6902	0.000234985	0.00137158
4	52917497	52963458	45962	+	ensembl_havana	gene	NA	NA	ENSG00000163071	6	SPATA18	ensembl_havana	protein_coding	1.08107	3.70709	3.91801	0.0554621	0.101159
12	94542499	94701451	158953	+	ensembl_havana	gene	NA	NA	ENSG00000136040	4	PLXNC1	ensembl_havana	protein_coding	1.25888	4.62968	18.7505	0.000113892	0.000798101
10	94353043	94415150	62108	+	ensembl_havana	gene	NA	NA	ENSG00000138160	4	KIF11	ensembl_havana	protein_coding	0.84854	2.87286	6.42965	0.0157097	0.0362212
6	90074355	90121989	47635	-	ensembl_havana	gene	NA	NA	ENSG00000025039	10	RRAGD	ensembl_havana	protein_coding	0.717524	5.00871	5.18255	0.0288654	0.0593671
22	23063108	23063630	523	+	havana	gene	NA	NA	ENSG00000211663	2	IGLV3-19	havana	IG_V_gene	2.85662	2.36354	27.2845	7.58836e-06	0.000118422
11	64833772	64851636	17865	-	ensembl_havana	gene	NA	NA	ENSG00000146670	5	CDCA5	ensembl_havana	protein_coding	0.765231	1.53506	2.94467	0.094761	0.157084
12	78224685	78606790	382106	+	ensembl_havana	gene	NA	NA	ENSG00000067798	9	NAV3	ensembl_havana	protein_coding	1.86766	2.9513	19.9457	7.58694e-05	0.000593779
18	28898052	28936992	38941	+	ensembl_havana	gene	NA	NA	ENSG00000134760	5	DSG1	ensembl_havana	protein_coding	-0.19808	5.108	0.141466	0.709037	0.779307
3	44803209	44914868	111660	+	ensembl_havana	gene	NA	NA	ENSG00000163808	12	KIF15	ensembl_havana	protein_coding	0.800129	1.66867	3.01624	0.0909902	0.151994
X	106143394	106174091	30698	+	ensembl_havana	gene	NA	NA	ENSG00000165376	6	CLDN2	ensembl_havana	protein_coding	0.502719	4.89434	0.973808	0.330322	0.432057
8	105342552	105479281	136730	-	ensembl_havana	gene	NA	NA	ENSG00000147647	8	DPYS	ensembl_havana	protein_coding	-0.557066	8.76245	1.5486	0.221387	0.313373
13	38136720	38172981	36262	-	ensembl_havana	gene	NA	NA	ENSG00000133110	10	POSTN	ensembl_havana	protein_coding	-1.46521	3.7219	9.16659	0.00453731	0.0133691
9	75766673	75785309	18637	+	ensembl_havana	gene	NA	NA	ENSG00000135046	9	ANXA1	ensembl_havana	protein_coding	1.50807	5.01179	15.0981	0.000420619	0.00213269
12	102789645	102874423	84779	-	ensembl_havana	gene	NA	NA	ENSG00000017427	11	IGF1	ensembl_havana	protein_coding	0.253463	6.74563	0.385603	0.538534	0.633209
7	94023873	94060544	36672	+	ensembl_havana	gene	NA	NA	ENSG00000164692	13	COL1A2	ensembl_havana	protein_coding	1.3092	6.43388	9.66836	0.00365521	0.0112513
3	158414681	158450485	35805	-	ensembl_havana	gene	NA	NA	ENSG00000118849	5	RARRES1	ensembl_havana	protein_coding	1.57174	2.82472	8.18602	0.00698967	0.0188835
12	98993413	98993661	249	+	ensembl	gene	NA	NA	ENSG00000212443	1	SNORA53	ensembl	snoRNA	1.39726	5.4338	15.4071	0.000375063	0.00195496
5	176829141	176836577	7437	-	ensembl_havana	gene	NA	NA	ENSG00000131187	5	F12	ensembl_havana	protein_coding	-0.699049	7.21493	2.99544	0.0920683	0.153532
2	168810530	169104651	294122	-	ensembl_havana	gene	NA	NA	ENSG00000198648	6	STK39	ensembl_havana	protein_coding	1.19185	2.99537	13.0985	0.000901267	0.00376922
22	40390953	40439533	48581	+	ensembl_havana	gene	NA	NA	ENSG00000133477	12	FAM83F	ensembl_havana	protein_coding	1.96803	2.7705	13.5632	0.000752513	0.00329515
10	7601232	7708961	107730	-	ensembl_havana	gene	NA	NA	ENSG00000123243	10	ITIH5	ensembl_havana	protein_coding	1.51977	2.87173	7.91607	0.00789134	0.0208687
1	27992572	27998729	6158	-	ensembl_havana	gene	NA	NA	ENSG00000126709	10	IFI6	ensembl_havana	protein_coding	0.643533	5.1845	1.39457	0.245383	0.339743
1	159896829	159915386	18558	-	ensembl_havana	gene	NA	NA	ENSG00000085552	12	IGSF9	ensembl_havana	protein_coding	-2.07054	3.14085	13.5771	0.000748487	0.00328357
11	63010557	63011476	920	+	havana	gene	NA	NA	ENSG00000256847	1	CCND2P1	havana	pseudogene	-1.22152	4.3185	7.37651	0.0100901	0.0254114
20	25388363	25433264	44902	+	ensembl_havana	gene	NA	NA	ENSG00000101003	8	GINS1	ensembl_havana	protein_coding	0.609348	2.20906	2.89229	0.0976333	0.160789
11	134248398	134281812	33415	-	ensembl_havana	gene	NA	NA	ENSG00000109956	8	B3GAT1	ensembl_havana	protein_coding	0.0755202	2.91121	0.016173	0.899512	0.927839
5	41307056	41510730	203675	-	ensembl_havana	gene	NA	NA	ENSG00000182836	5	PLCXD3	ensembl_havana	protein_coding	2.45971	3.34846	30.8618	2.736e-06	6.12057e-05
8	6357172	6420930	63759	-	ensembl_havana	gene	NA	NA	ENSG00000091879	9	ANGPT2	ensembl_havana	protein_coding	0.632979	2.47423	1.79813	0.188343	0.275656
14	103566481	103576896	10416	+	ensembl_havana	gene	NA	NA	ENSG00000205436	3	EXOC3L4	ensembl_havana	protein_coding	-2.00058	4.17498	21.8442	4.05734e-05	0.000376974
1	150480538	150486265	5728	+	ensembl_havana	gene	NA	NA	ENSG00000143369	10	ECM1	ensembl_havana	protein_coding	-0.928588	4.17552	18.7927	0.000111905	0.000789145
19	50431959	50437192	5234	+	ensembl_havana	gene	NA	NA	ENSG00000169136	4	ATF5	ensembl_havana	protein_coding	-1.12348	6.83973	6.54939	0.0148417	0.0345614
6	33359313	33377701	18389	+	ensembl_havana	gene	NA	NA	ENSG00000237649	3	KIFC1	ensembl_havana	protein_coding	0.460745	1.50084	1.02316	0.318525	0.419751
8	95261481	95274578	13098	-	ensembl_havana	gene	NA	NA	ENSG00000164949	3	GEM	ensembl_havana	protein_coding	2.57766	3.16386	45.4593	7.18517e-08	6.87117e-06
17	19286755	19290553	3799	-	ensembl_havana	gene	NA	NA	ENSG00000166482	7	MFAP4	ensembl_havana	protein_coding	1.45573	3.77635	8.87992	0.0051413	0.0148056
12	57846106	57853063	6958	+	ensembl_havana	gene	NA	NA	ENSG00000139269	2	INHBE	ensembl_havana	protein_coding	-0.58903	6.76545	1.52414	0.224996	0.317504
8	15274724	15624158	349435	+	ensembl_havana	gene	NA	NA	ENSG00000104723	16	TUSC3	ensembl_havana	protein_coding	1.53713	3.46874	10.2443	0.00286298	0.00926497
21	42539728	42654445	114718	+	ensembl_havana	gene	NA	NA	ENSG00000182240	11	BACE2	ensembl_havana	protein_coding	1.57778	4.33814	11.0822	0.00202073	0.00705787
8	101928753	101965616	36864	-	ensembl_havana	gene	NA	NA	ENSG00000164924	13	YWHAZ	ensembl_havana	protein_coding	1.09055	7.85754	15.8649	0.00031655	0.00171752
6	51480098	51952423	472326	-	ensembl_havana	gene	NA	NA	ENSG00000170927	10	PKHD1	ensembl_havana	protein_coding	0.122301	6.10659	0.0858473	0.771208	0.829047
9	117782806	117880536	97731	-	ensembl_havana	gene	NA	NA	ENSG00000041982	10	TNC	ensembl_havana	protein_coding	-0.397276	3.83825	0.594741	0.445627	0.547089
14	95027428	95036250	8823	+	ensembl_havana	gene	NA	NA	ENSG00000100665	7	SERPINA4	ensembl_havana	protein_coding	-0.307233	8.24815	0.700076	0.408281	0.511015
19	17462257	17488159	25903	-	ensembl_havana	gene	NA	NA	ENSG00000130300	4	PLVAP	ensembl_havana	protein_coding	1.34351	2.84961	12.0932	0.00134093	0.00512165
6	39156749	39197226	40478	-	ensembl_havana	gene	NA	NA	ENSG00000164626	8	KCNK5	ensembl_havana	protein_coding	-1.61233	4.87234	21.9993	3.85892e-05	0.00036381
6	17393447	17558023	164577	+	ensembl_havana	gene	NA	NA	ENSG00000112186	7	CAP2	ensembl_havana	protein_coding	0.593473	3.63052	5.80374	0.0212289	0.0461472
12	53662083	53687427	25345	+	ensembl_havana	gene	NA	NA	ENSG00000135476	7	ESPL1	ensembl_havana	protein_coding	-0.429793	2.14104	0.545899	0.464791	0.565686
12	88886570	88974628	88059	-	ensembl_havana	gene	NA	NA	ENSG00000049130	9	KITLG	ensembl_havana	protein_coding	1.18913	3.75588	11.8367	0.00148646	0.00555143
1	89597434	89641723	44290	-	ensembl_havana	gene	NA	NA	ENSG00000213512	1	GBP7	ensembl_havana	protein_coding	-0.582791	5.71124	2.08176	0.157718	0.238237
14	71108504	71142077	33574	+	ensembl_havana	gene	NA	NA	ENSG00000133985	2	TTC9	ensembl_havana	protein_coding	2.0257	2.53974	24.79	1.60412e-05	0.000195661
20	45186463	45304714	118252	-	ensembl_havana	gene	NA	NA	ENSG00000158296	9	SLC13A3	ensembl_havana	protein_coding	-1.05094	4.68305	3.60788	0.0655459	0.116128
22	45898118	45997015	98898	+	ensembl_havana	gene	NA	NA	ENSG00000077942	13	FBLN1	ensembl_havana	protein_coding	0.83872	2.93234	2.68341	0.110115	0.177181
16	67022492	67043661	21170	+	ensembl_havana	gene	NA	NA	ENSG00000172824	10	CES4A	ensembl_havana	protein_coding	-2.09712	3.50542	29.7842	3.69714e-06	7.28622e-05
11	61100682	61120767	20086	+	ensembl_havana	gene	NA	NA	ENSG00000149476	10	DAK	ensembl_havana	protein_coding	-1.00845	6.77001	6.57422	0.0146682	0.0342186
2	97001525	97039583	38059	+	ensembl_havana	gene	NA	NA	ENSG00000121152	5	NCAPH	ensembl_havana	protein_coding	0.80619	1.54197	4.21592	0.0473676	0.0890998
6	46126924	46138708	11785	-	ensembl_havana	gene	NA	NA	ENSG00000112796	5	ENPP5	ensembl_havana	protein_coding	3.34334	1.718	30.316	3.18466e-06	6.67542e-05
14	94571182	94583033	11852	+	ensembl_havana	gene	NA	NA	ENSG00000165949	8	IFI27	ensembl_havana	protein_coding	0.654943	5.00307	1.63919	0.20863	0.29834
17	53469974	53499353	29380	-	ensembl_havana	gene	NA	NA	ENSG00000108960	3	MMD	ensembl_havana	protein_coding	1.22086	3.85711	13.181	0.000872718	0.00367736
14	75745477	75748933	3457	+	ensembl_havana	gene	NA	NA	ENSG00000170345	5	FOS	ensembl_havana	protein_coding	1.68495	3.1404	7.14474	0.0112294	0.0276179
16	84002237	84036381	34145	+	ensembl_havana	gene	NA	NA	ENSG00000103154	5	NECAB2	ensembl_havana	protein_coding	-1.90629	3.39918	10.3595	0.00272784	0.00891811
1	566454	567996	1543	+	havana	gene	NA	NA	ENSG00000237973	1	hsa-mir-6723	havana	pseudogene	3.20353	5.31162	26.8275	8.68295e-06	0.000128454
17	76352864	76356158	3295	-	ensembl_havana	gene	NA	NA	ENSG00000184557	3	SOCS3	ensembl_havana	protein_coding	0.275088	3.36438	0.271562	0.605479	0.693668
16	64977656	65160015	182360	-	ensembl_havana	gene	NA	NA	ENSG00000140937	9	CDH11	ensembl_havana	protein_coding	2.41586	2.58605	29.5597	3.93908e-06	7.62318e-05
3	89156674	89531284	374611	+	ensembl_havana	gene	NA	NA	ENSG00000044524	6	EPHA3	ensembl_havana	protein_coding	2.47686	4.33276	41.5822	1.76011e-07	1.18633e-05
8	27629466	27670157	40692	+	ensembl_havana	gene	NA	NA	ENSG00000171320	10	ESCO2	ensembl_havana	protein_coding	1.78525	1.98361	21.8961	3.98982e-05	0.000372916
22	17840837	18037850	197014	+	ensembl_havana	gene	NA	NA	ENSG00000099954	14	CECR2	ensembl_havana	protein_coding	-2.12231	4.94885	33.1648	1.46219e-06	4.12256e-05
1	204100190	204121307	21118	-	ensembl_havana	gene	NA	NA	ENSG00000143845	10	ETNK2	ensembl_havana	protein_coding	-0.889679	7.37771	4.27536	0.0459174	0.0867686
1	36185819	36235568	49750	-	ensembl_havana	gene	NA	NA	ENSG00000092853	9	CLSPN	ensembl_havana	protein_coding	0.681182	1.55967	2.20969	0.145857	0.22332
9	33624223	33625532	1310	+	ensembl_havana	gene	NA	NA	ENSG00000231991	3	ANXA2P2	ensembl_havana	pseudogene	1.91377	3.25968	63.0686	1.97078e-09	1.40078e-06
7	916189	936073	19885	+	ensembl_havana	gene	NA	NA	ENSG00000239857	2	GET4	ensembl_havana	protein_coding	-2.91716	2.2986	27.325	7.49886e-06	0.000117495
3	108268716	108308491	39776	-	ensembl_havana	gene	NA	NA	ENSG00000163507	9	KIAA1524	ensembl_havana	protein_coding	1.02232	2.31721	7.4249	0.00986834	0.0249835
7	94214542	94285521	70980	-	ensembl_havana	gene	NA	NA	ENSG00000127990	11	SGCE	ensembl_havana	protein_coding	0.132463	3.81799	0.0882366	0.768139	0.82632
4	106815932	106925184	109253	+	ensembl_havana	gene	NA	NA	ENSG00000168743	8	NPNT	ensembl_havana	protein_coding	1.79225	2.74745	13.1662	0.000877782	0.00369287
20	61584052	61599949	15898	+	ensembl_havana	gene	NA	NA	ENSG00000101194	13	SLC17A9	ensembl_havana	protein_coding	-2.58023	5.04561	43.2519	1.19002e-07	9.41998e-06
6	32008931	32083111	74181	-	ensembl_havana	gene	NA	NA	ENSG00000168477	13	TNXB	ensembl_havana	protein_coding	0.238638	4.34365	0.230451	0.634095	0.717827
11	63005429	63006586	1158	-	havana	gene	NA	NA	ENSG00000256863	1	RP11-959F10.6	havana	pseudogene	-1.72351	4.23161	19.4178	9.06702e-05	0.000679353
11	7260009	7490273	230265	+	ensembl_havana	gene	NA	NA	ENSG00000170743	12	SYT9	ensembl_havana	protein_coding	-0.463552	3.02623	0.7516	0.391715	0.494171
12	65004293	65091347	87055	+	ensembl_havana	gene	NA	NA	ENSG00000153179	7	RASSF3	ensembl_havana	protein_coding	1.56127	4.3494	26.8905	8.5226e-06	0.000127354
20	60883011	60942368	59358	-	ensembl_havana	gene	NA	NA	ENSG00000130702	9	LAMA5	ensembl_havana	protein_coding	-1.83399	4.01656	10.1147	0.00302371	0.00970173
9	116917840	117074791	156952	+	ensembl_havana	gene	NA	NA	ENSG00000196739	10	COL27A1	ensembl_havana	protein_coding	-2.28851	5.33396	38.5419	3.67331e-07	1.84014e-05
11	134306367	134375555	69189	+	havana	gene	NA	NA	ENSG00000255545	3	RP11-627G23.1	havana	processed_transcript	-1.6359	3.29604	12.3234	0.00122323	0.00476642
7	87031013	87109751	78739	-	ensembl_havana	gene	NA	NA	ENSG00000005471	11	ABCB4	ensembl_havana	protein_coding	0.178148	8.34751	0.144341	0.706236	0.776611
3	127317066	127341276	24211	+	ensembl_havana	gene	NA	NA	ENSG00000073111	9	MCM2	ensembl_havana	protein_coding	-0.213795	3.52379	0.257377	0.615024	0.701826
3	100211463	100296288	84826	+	ensembl_havana	gene	NA	NA	ENSG00000181458	6	TMEM45A	ensembl_havana	protein_coding	1.16431	5.83637	6.23855	0.0172106	0.0389807
1	171060018	171086959	26942	+	ensembl_havana	gene	NA	NA	ENSG00000007933	8	FMO3	ensembl_havana	protein_coding	-0.140249	9.36487	0.120392	0.730631	0.796825
3	197236654	197300194	63541	-	ensembl_havana	gene	NA	NA	ENSG00000161267	7	BDH1	ensembl_havana	protein_coding	-0.788734	7.6647	4.66916	0.037443	0.07354
2	201374731	201448505	73775	+	ensembl_havana	gene	NA	NA	ENSG00000163535	13	SGOL2	ensembl_havana	protein_coding	1.21227	2.365	12.929	0.000962899	0.0039592
1	86046444	86049645	3202	+	ensembl_havana	gene	NA	NA	ENSG00000142871	11	CYR61	ensembl_havana	protein_coding	1.49655	2.83336	10.6291	0.00243721	0.008166
3	195938358	195970049	31692	+	ensembl_havana	gene	NA	NA	ENSG00000163959	5	SLC51A	ensembl_havana	protein_coding	0.277753	6.27897	0.339676	0.563652	0.656289
9	113127531	113342160	214630	-	ensembl_havana	gene	NA	NA	ENSG00000165124	13	SVEP1	ensembl_havana	protein_coding	1.33944	5.23135	9.81412	0.00343478	0.010706
3	149086809	149095652	8844	-	ensembl_havana	gene	NA	NA	ENSG00000169908	6	TM4SF1	ensembl_havana	protein_coding	0.867735	5.50632	9.87034	0.00335358	0.0105044
2	89309479	89310012	534	-	havana	gene	NA	NA	ENSG00000241755	1	IGKV1-9	havana	IG_V_gene	3.10993	2.02041	28.7717	4.92957e-06	8.97139e-05
1	112313284	112531777	218494	-	ensembl_havana	gene	NA	NA	ENSG00000171385	5	KCND3	ensembl_havana	protein_coding	0.0388533	6.06648	0.0107668	0.917933	0.942031
13	60239717	60738121	498405	-	ensembl_havana	gene	NA	NA	ENSG00000139734	13	DIAPH3	ensembl_havana	protein_coding	1.49508	1.28707	9.61931	0.00373275	0.0114517
6	27861203	27861669	467	+	ensembl_havana	gene	NA	NA	ENSG00000196331	5	HIST1H2BO	ensembl_havana	protein_coding	0.618879	1.79398	2.17637	0.148842	0.227024
14	54941202	54955914	14713	-	ensembl_havana	gene	NA	NA	ENSG00000197045	8	GMFB	ensembl_havana	protein_coding	1.44359	6.05071	45.6434	6.84781e-08	6.84234e-06
1	239549865	240078750	528886	+	ensembl_havana	gene	NA	NA	ENSG00000133019	7	CHRM3	ensembl_havana	protein_coding	-0.433197	1.71018	0.536801	0.468508	0.569235
6	121756838	121770873	14036	+	ensembl_havana	gene	NA	NA	ENSG00000152661	7	GJA1	ensembl_havana	protein_coding	1.56994	3.34519	38.0081	4.17099e-07	1.97959e-05
1	230972865	231005335	32471	-	ensembl_havana	gene	NA	NA	ENSG00000119280	12	C1orf198	ensembl_havana	protein_coding	1.49775	4.31531	34.0069	1.16917e-06	3.57565e-05
1	150229554	150237478	7925	+	ensembl_havana	gene	NA	NA	ENSG00000118298	6	CA14	ensembl_havana	protein_coding	-1.0361	3.10361	2.24555	0.142723	0.219445
15	44119161	44160617	41457	+	ensembl_havana	gene	NA	NA	ENSG00000092470	7	WDR76	ensembl_havana	protein_coding	0.808142	2.71561	4.98378	0.0319009	0.0644073
6	129204342	129837714	633373	+	ensembl_havana	gene	NA	NA	ENSG00000196569	7	LAMA2	ensembl_havana	protein_coding	1.54974	5.46642	13.035	0.00092387	0.00383939
16	2190804	2204166	13363	+	ensembl_havana	gene	NA	NA	ENSG00000167964	8	RAB26	ensembl_havana	protein_coding	-1.56298	3.41756	13.1386	0.000887246	0.00372674
14	68086515	68118437	31923	+	ensembl_havana	gene	NA	NA	ENSG00000081181	3	ARG2	ensembl_havana	protein_coding	1.79745	1.90846	7.32078	0.0103522	0.0259129
1	120290619	120311528	20910	-	ensembl_havana	gene	NA	NA	ENSG00000134240	7	HMGCS2	ensembl_havana	protein_coding	-0.614654	10.3639	3.01861	0.0908538	0.151847
6	17281577	17294106	12530	+	ensembl_havana	gene	NA	NA	ENSG00000112183	10	RBM24	ensembl_havana	protein_coding	0.772353	1.06605	3.34829	0.0755587	0.130496
7	20370325	20455377	85053	+	ensembl_havana	gene	NA	NA	ENSG00000105855	5	ITGB8	ensembl_havana	protein_coding	2.47147	2.51117	25.7217	1.20827e-05	0.000159575
10	129676105	129691211	15107	-	ensembl_havana	gene	NA	NA	ENSG00000180745	4	CLRN3	ensembl_havana	protein_coding	0.213223	4.33833	0.223778	0.639033	0.721867
11	45261852	45307870	46019	-	ensembl_havana	gene	NA	NA	ENSG00000019505	3	SYT13	ensembl_havana	protein_coding	2.27971	1.35052	11.9519	0.00141914	0.00534855
11	103777914	104035107	257194	-	ensembl_havana	gene	NA	NA	ENSG00000170962	8	PDGFD	ensembl_havana	protein_coding	2.62032	3.17647	54.5538	1.03295e-08	2.89186e-06
1	192778169	192781403	3235	+	ensembl_havana	gene	NA	NA	ENSG00000116741	6	RGS2	ensembl_havana	protein_coding	0.627856	3.58552	1.41838	0.241468	0.335659
4	185615772	185655287	39516	-	ensembl_havana	gene	NA	NA	ENSG00000151725	7	CENPU	ensembl_havana	protein_coding	0.91912	2.55849	6.07595	0.0186101	0.0414243
3	122044091	122060819	16729	+	ensembl_havana	gene	NA	NA	ENSG00000121552	3	CSTA	ensembl_havana	protein_coding	0.412338	3.52764	0.63073	0.432295	0.534582
8	63961112	63998612	37501	-	ensembl_havana	gene	NA	NA	ENSG00000137561	4	TTPA	ensembl_havana	protein_coding	0.453861	7.43797	1.00001	0.323986	0.4258
15	65337708	65345734	8027	+	ensembl_havana	gene	NA	NA	ENSG00000186198	3	SLC51B	ensembl_havana	protein_coding	3.48844	1.58611	27.7163	6.68778e-06	0.000108755
6	25912982	25930946	17965	-	ensembl_havana	gene	NA	NA	ENSG00000112337	6	SLC17A2	ensembl_havana	protein_coding	-0.726458	6.20847	2.95721	0.0940876	0.156266
4	118954773	119179803	225031	+	ensembl_havana	gene	NA	NA	ENSG00000164100	7	NDST3	ensembl_havana	protein_coding	-0.175549	2.83549	0.160625	0.690952	0.764103
3	43020759	43101703	80945	+	ensembl_havana	gene	NA	NA	ENSG00000144649	4	FAM198A	ensembl_havana	protein_coding	-1.78172	3.47619	14.9602	0.000442812	0.00221718
12	126443234	126467920	24687	-	havana	gene	NA	NA	ENSG00000249267	2	LINC00939	havana	lincRNA	-1.68278	3.13132	16.11	0.000289828	0.00160512
7	95401866	95739634	337769	+	ensembl_havana	gene	NA	NA	ENSG00000158560	10	DYNC1I1	ensembl_havana	protein_coding	-0.0776936	1.61093	0.0318217	0.85942	0.897113
3	46919236	46945287	26052	+	ensembl_havana	gene	NA	NA	ENSG00000160801	9	PTH1R	ensembl_havana	protein_coding	-1.32939	3.15207	12.0238	0.00137876	0.00522926
7	141811549	141922124	110576	+	ensembl_havana	gene	NA	NA	ENSG00000257743	4	RP11-1220K2.2	ensembl_havana	protein_coding	0.55174	1.25047	0.577775	0.452138	0.553344
15	65588389	65588504	116	+	ensembl	gene	NA	NA	ENSG00000199568	1	RNU5A-1	ensembl	snRNA	2.52653	3.49909	79.8824	1.14749e-10	2.99054e-07
4	75858305	75975325	117021	+	ensembl_havana	gene	NA	NA	ENSG00000169116	7	PARM1	ensembl_havana	protein_coding	2.21684	2.36653	20.1455	7.09533e-05	0.000567356
10	94833232	94837647	4416	+	ensembl_havana	gene	NA	NA	ENSG00000095596	7	CYP26A1	ensembl_havana	protein_coding	-0.546467	2.59142	0.84725	0.363462	0.465933
5	34998206	35048198	49993	-	ensembl_havana	gene	NA	NA	ENSG00000113492	9	AGXT2	ensembl_havana	protein_coding	-0.577636	6.63813	1.98079	0.167888	0.250869
6	33689444	33714762	25319	-	ensembl_havana	gene	NA	NA	ENSG00000161896	6	IP6K3	ensembl_havana	protein_coding	0.0789187	2.36998	0.0111816	0.916373	0.941109
7	140774032	141180180	406149	+	havana	gene	NA	NA	ENSG00000261115	1	TMEM178B	havana	protein_coding	3.76716	1.23897	35.3939	8.13886e-07	2.88588e-05
5	52776239	52782964	6726	+	ensembl_havana	gene	NA	NA	ENSG00000134363	7	FST	ensembl_havana	protein_coding	0.568397	4.72474	2.1803	0.148487	0.226592
1	108676658	108743471	66814	-	ensembl_havana	gene	NA	NA	ENSG00000085491	11	SLC25A24	ensembl_havana	protein_coding	1.69091	3.81046	30.0798	3.40239e-06	6.94558e-05
1	43391052	43424530	33479	-	ensembl_havana	gene	NA	NA	ENSG00000117394	15	SLC2A1	ensembl_havana	protein_coding	0.52573	2.48778	1.17541	0.285503	0.384201
14	106518400	106518932	533	-	havana	gene	NA	NA	ENSG00000211938	2	IGHV3-7	havana	IG_V_gene	2.52197	2.61381	28.3332	5.59199e-06	9.6438e-05
2	223536505	223574649	38145	+	ensembl_havana	gene	NA	NA	ENSG00000124003	9	MOGAT1	ensembl_havana	protein_coding	-1.97239	2.6327	17.9387	0.000150937	0.000985882
17	6354584	6459814	105231	-	ensembl_havana	gene	NA	NA	ENSG00000091622	11	PITPNM3	ensembl_havana	protein_coding	-1.71208	2.78709	23.3832	2.48305e-05	0.000266156
8	1922044	1955102	33059	+	ensembl_havana	gene	NA	NA	ENSG00000176595	3	KBTBD11	ensembl_havana	protein_coding	-0.242412	4.58882	0.279953	0.599982	0.688985
8	67342420	67383836	41417	+	ensembl_havana	gene	NA	NA	ENSG00000147576	11	ADHFE1	ensembl_havana	protein_coding	-1.52984	5.37858	15.9802	0.000303869	0.00166205
16	15797029	15950890	153862	-	ensembl_havana	gene	NA	NA	ENSG00000133392	12	MYH11	ensembl_havana	protein_coding	0.26735	3.75725	0.217162	0.64402	0.725909
3	186330712	186339107	8396	+	ensembl_havana	gene	NA	NA	ENSG00000145192	8	AHSG	ensembl_havana	protein_coding	-0.231268	11.2343	0.489753	0.488528	0.587669
1	170631869	170708560	76692	+	ensembl_havana	gene	NA	NA	ENSG00000116132	7	PRRX1	ensembl_havana	protein_coding	1.78472	1.41971	8.21565	0.00689764	0.0186836
2	74425689	74444692	19004	+	ensembl_havana	gene	NA	NA	ENSG00000065911	7	MTHFD2	ensembl_havana	protein_coding	1.6884	2.89497	20.3032	6.73151e-05	0.000547425
X	54959394	55024967	65574	-	ensembl_havana	gene	NA	NA	ENSG00000158571	6	PFKFB1	ensembl_havana	protein_coding	-1.3523	5.15652	10.8877	0.00218936	0.00750112
15	41136216	41150405	14190	+	ensembl_havana	gene	NA	NA	ENSG00000166145	10	SPINT1	ensembl_havana	protein_coding	2.65855	1.94184	23.8984	2.11318e-05	0.000237554
2	241825465	241836306	10842	-	ensembl_havana	gene	NA	NA	ENSG00000172478	13	C2orf54	ensembl_havana	protein_coding	-1.03217	2.15486	2.08474	0.157429	0.237963
15	48700503	48938046	237544	-	ensembl_havana	gene	NA	NA	ENSG00000166147	9	FBN1	ensembl_havana	protein_coding	0.871191	6.3752	3.82333	0.0583449	0.105668
Y	14774265	14804162	29898	+	ensembl_havana	gene	NA	NA	ENSG00000233864	3	TTTY15	ensembl_havana	lincRNA	-0.128847	2.48745	0.0299708	0.863527	0.900258
4	22694537	22821198	126662	+	havana	gene	NA	NA	ENSG00000249948	2	GBA3	havana	polymorphic_pseudogene	0.285526	7.2411	0.640943	0.428624	0.531051
2	234826043	234928166	102124	+	ensembl_havana	gene	NA	NA	ENSG00000144481	12	TRPM8	ensembl_havana	protein_coding	-0.0425697	5.62195	0.009588	0.922541	0.945084
13	101706130	102068843	362714	-	ensembl_havana	gene	NA	NA	ENSG00000102452	11	NALCN	ensembl_havana	protein_coding	2.87865	2.29595	33.0139	1.52243e-06	4.22096e-05
6	32520490	32527799	7310	-	ensembl_havana	gene	NA	NA	ENSG00000229391	3	HLA-DRB6	ensembl_havana	pseudogene	0.464039	3.0589	0.612429	0.438995	0.540986
3	141594966	141645356	50391	+	ensembl_havana	gene	NA	NA	ENSG00000069849	6	ATP1B3	ensembl_havana	protein_coding	0.932897	3.47617	8.95996	0.00496445	0.0144158
14	106815722	106816253	532	-	havana	gene	NA	NA	ENSG00000211955	2	IGHV3-33	havana	IG_V_gene	3.3966	1.9419	43.0788	1.2388e-07	9.68557e-06
7	23275586	23314727	39142	+	ensembl_havana	gene	NA	NA	ENSG00000136235	11	GPNMB	ensembl_havana	protein_coding	1.34916	5.90018	29.4859	4.02226e-06	7.7363e-05
19	15783567	15807984	24418	+	ensembl_havana	gene	NA	NA	ENSG00000186204	10	CYP4F12	ensembl_havana	protein_coding	-1.68151	5.65628	29.4648	4.04635e-06	7.77307e-05
15	49715293	49780972	65680	+	ensembl_havana	gene	NA	NA	ENSG00000140285	5	FGF7	ensembl_havana	protein_coding	2.86863	1.78406	25.7491	1.19835e-05	0.000158532
16	50582241	50670647	88407	+	ensembl_havana	gene	NA	NA	ENSG00000140807	4	NKD1	ensembl_havana	protein_coding	-0.338969	2.95105	0.290764	0.593053	0.682281
1	110276554	110284384	7831	-	ensembl_havana	gene	NA	NA	ENSG00000134202	6	GSTM3	ensembl_havana	protein_coding	0.496643	3.37483	0.894358	0.350607	0.452571
1	20512578	20522541	9964	+	ensembl_havana	gene	NA	NA	ENSG00000162543	5	UBXN10	ensembl_havana	protein_coding	1.05642	4.04931	3.94162	0.0547679	0.100164
15	65597015	65597130	116	+	ensembl	gene	NA	NA	ENSG00000200156	1	RNU5B-1	ensembl	snRNA	2.64852	3.17751	85.7182	4.68534e-11	1.46529e-07
7	103112231	103629963	517733	-	ensembl_havana	gene	NA	NA	ENSG00000189056	9	RELN	ensembl_havana	protein_coding	-0.555173	7.6804	1.56413	0.219134	0.310774
10	3108525	3179904	71380	+	ensembl_havana	gene	NA	NA	ENSG00000067057	12	PFKP	ensembl_havana	protein_coding	1.39292	2.41611	9.86468	0.00336166	0.0105225
7	115850547	115898837	48291	+	ensembl_havana	gene	NA	NA	ENSG00000135269	13	TES	ensembl_havana	protein_coding	1.26351	4.16036	15.1615	0.000410814	0.00209931
1	47715811	47779819	64009	-	ensembl_havana	gene	NA	NA	ENSG00000123473	11	STIL	ensembl_havana	protein_coding	0.363788	2.36626	1.06208	0.30962	0.410334
2	224839829	224904036	64208	-	ensembl_havana	gene	NA	NA	ENSG00000135919	8	SERPINE2	ensembl_havana	protein_coding	1.21582	3.48651	12.5008	0.00114004	0.00451311
22	24309089	24314721	5633	+	ensembl_havana	gene	NA	NA	ENSG00000099974	7	DDTL	ensembl_havana	protein_coding	-0.75805	1.50564	0.532034	0.470475	0.571137
3	100328433	100414323	85891	+	ensembl_havana	gene	NA	NA	ENSG00000144820	3	GPR128	ensembl_havana	protein_coding	-0.193486	4.76079	0.27929	0.600412	0.689327
1	173872947	173886516	13570	-	ensembl_havana	gene	NA	NA	ENSG00000117601	9	SERPINC1	ensembl_havana	protein_coding	-0.225144	11.4611	0.262453	0.61157	0.699059
11	6518490	6614988	96499	+	ensembl_havana	gene	NA	NA	ENSG00000179532	8	DNHD1	ensembl_havana	protein_coding	-2.09934	4.40482	45.6721	6.84924e-08	6.84234e-06
15	76135622	76193419	57798	+	ensembl_havana	gene	NA	NA	ENSG00000140367	7	UBE2Q2	ensembl_havana	protein_coding	1.60372	4.11557	27.1025	8.00564e-06	0.00012273
1	38158090	38175391	17302	+	ensembl_havana	gene	NA	NA	ENSG00000134690	6	CDCA8	ensembl_havana	protein_coding	0.610965	1.48652	2.2646	0.141089	0.217447
3	160801671	160823172	21502	-	ensembl_havana	gene	NA	NA	ENSG00000169255	9	B3GALNT1	ensembl_havana	protein_coding	1.28275	2.03432	10.0988	0.00304409	0.0097482
9	104235453	104295819	60367	-	ensembl_havana	gene	NA	NA	ENSG00000165152	4	TMEM246	ensembl_havana	protein_coding	1.02067	2.64402	5.44158	0.0253723	0.0534052
5	1173256	1178720	5465	-	havana	gene	NA	NA	ENSG00000249201	2	CTD-3080P12.3	havana	antisense	-2.55686	2.0001	26.9651	8.33682e-06	0.000125703
8	99076539	99105838	29300	+	ensembl_havana	gene	NA	NA	ENSG00000177459	6	C8orf47	ensembl_havana	protein_coding	1.2791	3.59801	9.38358	0.00413073	0.0124335
16	20634559	20710212	75654	-	ensembl_havana	gene	NA	NA	ENSG00000166743	5	ACSM1	ensembl_havana	protein_coding	1.57446	2.85483	9.04108	0.00479184	0.0139951
10	5164279	5177418	13140	-	havana	gene	NA	NA	ENSG00000225418	1	AKR1C5P	havana	pseudogene	-1.21122	4.12645	10.3342	0.00275686	0.0089998
11	30851916	31391357	539442	-	ensembl_havana	gene	NA	NA	ENSG00000170959	10	DCDC1	ensembl_havana	protein_coding	-2.1724	3.27202	24.9763	1.51518e-05	0.00018789
3	125822412	125916837	94426	-	ensembl_havana	gene	NA	NA	ENSG00000144908	9	ALDH1L1	ensembl_havana	protein_coding	-1.26781	8.9202	8.52175	0.00601948	0.0167664
11	125495036	125546150	51115	+	ensembl_havana	gene	NA	NA	ENSG00000149554	8	CHEK1	ensembl_havana	protein_coding	0.909636	1.98305	6.15197	0.017941	0.0402502
13	110801318	110959496	158179	-	ensembl_havana	gene	NA	NA	ENSG00000187498	10	COL4A1	ensembl_havana	protein_coding	0.946115	6.95136	8.11424	0.00721811	0.0193967
6	25833294	25882514	49221	-	ensembl_havana	gene	NA	NA	ENSG00000124564	13	SLC17A3	ensembl_havana	protein_coding	-0.20697	4.55851	0.215216	0.645504	0.726984
16	71559136	71572649	13514	+	ensembl_havana	gene	NA	NA	ENSG00000140835	8	CHST4	ensembl_havana	protein_coding	1.81767	2.56021	10.8686	0.00220676	0.0075508
4	187508937	187647876	138940	-	ensembl_havana	gene	NA	NA	ENSG00000083857	9	FAT1	ensembl_havana	protein_coding	1.69048	7.93786	33.8088	1.23203e-06	3.6813e-05
2	23608088	23931481	323394	+	ensembl_havana	gene	NA	NA	ENSG00000119771	10	KLHL29	ensembl_havana	protein_coding	1.44388	2.13129	9.04523	0.00478319	0.0139768
22	22550113	22550860	748	+	havana	gene	NA	NA	ENSG00000211640	3	IGLV6-57	havana	IG_V_gene	2.82844	1.51252	18.0191	0.000146757	0.000962602
8	24241798	24263526	21729	+	ensembl_havana	gene	NA	NA	ENSG00000134028	10	ADAMDEC1	ensembl_havana	protein_coding	2.89553	1.02555	23.167	2.65814e-05	0.000279149
1	186265405	186283694	18290	+	ensembl_havana	gene	NA	NA	ENSG00000116690	7	PRG4	ensembl_havana	protein_coding	0.126535	6.89696	0.124196	0.726583	0.793961
4	157997209	158093242	96034	+	ensembl_havana	gene	NA	NA	ENSG00000109738	6	GLRB	ensembl_havana	protein_coding	2.57249	1.39843	19.3203	9.37244e-05	0.000697226
2	87754887	87906324	151438	+	havana	gene	NA	NA	ENSG00000222041	6	LINC00152	havana	lincRNA	1.64669	2.08882	35.4096	8.03671e-07	2.86264e-05
12	72481046	73059422	578377	+	ensembl_havana	gene	NA	NA	ENSG00000072657	4	TRHDE	ensembl_havana	protein_coding	-0.758454	1.94921	0.883749	0.353446	0.45537
22	22764098	22764614	517	+	havana	gene	NA	NA	ENSG00000211653	2	IGLV1-40	havana	IG_V_gene	2.91291	1.86921	23.9488	2.08022e-05	0.000234354
12	65672423	65882024	209602	+	ensembl_havana	gene	NA	NA	ENSG00000174099	6	MSRB3	ensembl_havana	protein_coding	1.53884	3.39997	19.9665	7.53419e-05	0.000591133
2	173292082	173371181	79100	+	ensembl_havana	gene	NA	NA	ENSG00000091409	10	ITGA6	ensembl_havana	protein_coding	1.00961	6.13494	21.2447	4.92127e-05	0.000435013
17	38060848	38076107	15260	-	ensembl_havana	gene	NA	NA	ENSG00000073605	14	GSDMB	ensembl_havana	protein_coding	-1.94705	5.08174	26.9588	8.35236e-06	0.000125703
16	2075357	2089027	13671	+	ensembl_havana	gene	NA	NA	ENSG00000065054	9	SLC9A3R2	ensembl_havana	protein_coding	-1.5331	5.02886	10.9281	0.00215317	0.00741446
14	21492268	21504435	12168	+	ensembl_havana	gene	NA	NA	ENSG00000179636	10	TPPP2	ensembl_havana	protein_coding	-1.50696	2.66085	9.39614	0.00410842	0.0123879
5	59892739	59996017	103279	-	ensembl_havana	gene	NA	NA	ENSG00000035499	8	DEPDC1B	ensembl_havana	protein_coding	1.55076	1.2479	16.0346	0.000297409	0.00163753
14	21269387	21271437	2051	-	ensembl_havana	gene	NA	NA	ENSG00000129538	9	RNASE1	ensembl_havana	protein_coding	1.1644	4.92629	15.9647	0.000305588	0.00166905
14	105403581	105444694	41114	-	ensembl_havana	gene	NA	NA	ENSG00000185567	6	AHNAK2	ensembl_havana	protein_coding	-0.100973	2.21898	0.0265791	0.871406	0.906358
17	1646130	1658562	12433	+	ensembl_havana	gene	NA	NA	ENSG00000167711	9	SERPINF2	ensembl_havana	protein_coding	-0.96586	9.368	6.6505	0.014149	0.0332642
1	59246465	59249785	3321	-	ensembl_havana	gene	NA	NA	ENSG00000177606	5	JUN	ensembl_havana	protein_coding	0.934391	3.8037	12.6649	0.00106842	0.00428491
19	10683347	10697991	14645	-	ensembl_havana	gene	NA	NA	ENSG00000129354	7	AP1M2	ensembl_havana	protein_coding	3.15103	1.08945	19.2763	9.51377e-05	0.000703722
14	106829594	106830076	483	-	havana	gene	NA	NA	ENSG00000211956	2	IGHV4-34	havana	IG_V_gene	2.45547	1.74989	14.211	0.000587197	0.00274993
11	118401756	118417995	16240	+	ensembl_havana	gene	NA	NA	ENSG00000149582	11	TMEM25	ensembl_havana	protein_coding	-1.53911	3.98634	17.1773	0.000197438	0.00120083
9	34689564	34691274	1711	-	ensembl_havana	gene	NA	NA	ENSG00000172724	7	CCL19	ensembl_havana	protein_coding	2.32881	2.30244	15.8532	0.000318301	0.00172429
3	195754054	195809060	55007	-	ensembl_havana	gene	NA	NA	ENSG00000072274	8	TFRC	ensembl_havana	protein_coding	0.54008	6.91747	2.33345	0.135365	0.209927
3	169755717	169803191	47475	+	ensembl_havana	gene	NA	NA	ENSG00000173890	12	GPR160	ensembl_havana	protein_coding	2.35892	2.17839	39.994	2.57512e-07	1.50251e-05
5	101569690	101632253	62564	-	ensembl_havana	gene	NA	NA	ENSG00000173930	8	SLCO4C1	ensembl_havana	protein_coding	0.470466	3.36798	1.20857	0.278918	0.376947
22	38597889	38612518	14630	+	ensembl_havana	gene	NA	NA	ENSG00000185022	7	MAFF	ensembl_havana	protein_coding	1.2715	1.78774	12.6582	0.00107	0.00428797
7	131185021	131242976	57956	-	ensembl_havana	gene	NA	NA	ENSG00000128567	12	PODXL	ensembl_havana	protein_coding	0.806564	4.57554	6.74442	0.0135367	0.0321128
19	1491165	1497926	6762	+	ensembl_havana	gene	NA	NA	ENSG00000115255	6	REEP6	ensembl_havana	protein_coding	-0.724146	5.76521	2.84152	0.100512	0.164456
Y	16634518	16957530	323013	+	ensembl_havana	gene	NA	NA	ENSG00000165246	8	NLGN4Y	ensembl_havana	protein_coding	0.330632	2.67116	0.207993	0.651086	0.731538
7	80371854	80551675	179822	-	ensembl_havana	gene	NA	NA	ENSG00000075223	9	SEMA3C	ensembl_havana	protein_coding	2.54613	2.11897	36.721	5.79437e-07	2.40028e-05
3	58490863	58523046	32184	-	ensembl_havana	gene	NA	NA	ENSG00000168306	8	ACOX2	ensembl_havana	protein_coding	-1.11273	7.48056	11.3866	0.00178399	0.00640411
3	133464800	133497850	33051	+	ensembl_havana	gene	NA	NA	ENSG00000091513	10	TF	ensembl_havana	protein_coding	0.169727	13.443	0.247145	0.622109	0.707793
X	151121596	151143152	21557	-	ensembl_havana	gene	NA	NA	ENSG00000102287	12	GABRE	ensembl_havana	protein_coding	0.559527	3.52339	2.00622	0.165255	0.247804
17	42081914	42086431	4518	+	ensembl_havana	gene	NA	NA	ENSG00000161653	6	NAGS	ensembl_havana	protein_coding	-1.86078	4.72364	14.9632	0.000442307	0.00221587
22	23040274	23040892	619	+	havana	gene	NA	NA	ENSG00000211660	3	IGLV2-23	havana	IG_V_gene	2.77729	2.19802	27.5552	7.00978e-06	0.000112422
X	105277197	105282729	5533	-	ensembl_havana	gene	NA	NA	ENSG00000123561	10	SERPINA7	ensembl_havana	protein_coding	0.512312	7.88692	1.24835	0.271274	0.368525
16	28603264	28608430	5167	-	ensembl_havana	gene	NA	NA	ENSG00000197165	6	SULT1A2	ensembl_havana	protein_coding	-1.4098	4.40377	11.2803	0.00186312	0.00663333
19	11348178	11352619	4442	+	ensembl_havana	gene	NA	NA	ENSG00000130173	9	C19orf80	ensembl_havana	protein_coding	-1.13993	4.84033	6.11742	0.0182418	0.0408058
2	111953927	112252677	298751	-	ensembl_havana	gene	NA	NA	ENSG00000172965	10	MIR4435-1HG	ensembl_havana	lincRNA	1.50435	2.89981	35.0289	8.88264e-07	3.02834e-05
1	89724633	89738544	13912	-	ensembl_havana	gene	NA	NA	ENSG00000154451	10	GBP5	ensembl_havana	protein_coding	0.709474	4.91701	1.8376	0.183681	0.270173
X	153759606	153775787	16182	-	ensembl_havana	gene	NA	NA	ENSG00000160211	11	G6PD	ensembl_havana	protein_coding	-0.226118	2.41612	0.279978	0.599965	0.688985
1	91966408	91991321	24914	+	ensembl_havana	gene	NA	NA	ENSG00000097046	8	CDC7	ensembl_havana	protein_coding	0.603619	1.9938	1.7896	0.189369	0.276899
7	97481430	97501854	20425	-	ensembl_havana	gene	NA	NA	ENSG00000070669	12	ASNS	ensembl_havana	protein_coding	0.539932	2.29206	1.22534	0.275661	0.373366
17	6588032	6616886	28855	-	ensembl_havana	gene	NA	NA	ENSG00000141485	11	SLC13A5	ensembl_havana	protein_coding	-1.0135	7.9413	6.00936	0.0192183	0.042524
10	105348285	105615301	267017	-	ensembl_havana	gene	NA	NA	ENSG00000107957	12	SH3PXD2A	ensembl_havana	protein_coding	-2.17266	6.09185	40.4176	2.32471e-07	1.39814e-05
12	10310902	10324737	13836	-	ensembl_havana	gene	NA	NA	ENSG00000173391	4	OLR1	ensembl_havana	protein_coding	2.79154	1.19099	22.053	3.7927e-05	0.000360964
12	4647950	4669214	21265	+	ensembl_havana	gene	NA	NA	ENSG00000111247	10	RAD51AP1	ensembl_havana	protein_coding	1.20868	1.81501	9.95044	0.00324142	0.0102396
11	108376158	108464465	88308	-	ensembl_havana	gene	NA	NA	ENSG00000110723	7	EXPH5	ensembl_havana	protein_coding	-0.923579	5.22337	4.72512	0.0363848	0.0718734
7	115927434	116148595	221162	+	ensembl_havana	gene	NA	NA	ENSG00000105971	10	CAV2	ensembl_havana	protein_coding	1.44501	5.72616	28.9141	4.7327e-06	8.69626e-05
1	197122810	197169672	46863	-	ensembl_havana	gene	NA	NA	ENSG00000177888	7	ZBTB41	ensembl_havana	protein_coding	1.03977	5.77865	12.8454	0.000995121	0.00406073
16	20621565	20808903	187339	+	ensembl_havana	gene	NA	NA	ENSG00000005187	7	ACSM3	ensembl_havana	protein_coding	-0.493813	6.66625	1.9251	0.17383	0.25848
8	101162812	101166230	3419	+	ensembl_havana	gene	NA	NA	ENSG00000147669	6	POLR2K	ensembl_havana	protein_coding	0.900487	5.01318	14.0434	0.000625878	0.00288187
1	21835858	21904905	69048	+	ensembl_havana	gene	NA	NA	ENSG00000162551	9	ALPL	ensembl_havana	protein_coding	-0.374751	4.92784	0.659144	0.422201	0.525048
1	171154347	171181822	27476	+	ensembl_havana	gene	NA	NA	ENSG00000094963	9	FMO2	ensembl_havana	protein_coding	1.79423	3.44044	14.764	0.000476547	0.00233875
1	569076	569756	681	+	havana	gene	NA	NA	ENSG00000248527	1	MTATP6P1	havana	pseudogene	-1.37884	4.83105	26.8887	8.52718e-06	0.000127354
10	107900022	107948480	48459	+	havana	gene	NA	NA	ENSG00000229775	2	RP11-298H24.1	havana	lincRNA	-2.28638	1.68099	13.6593	0.000725142	0.00321129
1	89472349	89488577	16229	-	ensembl_havana	gene	NA	NA	ENSG00000117226	7	GBP3	ensembl_havana	protein_coding	0.483631	4.92604	1.15241	0.290192	0.389205
1	65886248	66107242	220995	+	ensembl_havana	gene	NA	NA	ENSG00000116678	14	LEPR	ensembl_havana	protein_coding	1.45944	8.33094	11.9094	0.00144357	0.0054236
14	34901995	34931562	29568	-	ensembl_havana	gene	NA	NA	ENSG00000165389	6	SPTSSA	ensembl_havana	protein_coding	1.78995	5.1176	62.6845	2.14566e-09	1.45877e-06
8	125324231	125384933	60703	-	ensembl_havana	gene	NA	NA	ENSG00000164983	6	TMEM65	ensembl_havana	protein_coding	1.11654	3.71535	20.4532	6.39058e-05	0.000524501
16	70841281	71264625	423345	-	ensembl_havana	gene	NA	NA	ENSG00000157423	13	HYDIN	ensembl_havana	protein_coding	-1.84155	1.79324	5.78725	0.0214079	0.0464679
6	100832891	100912805	79915	-	ensembl_havana	gene	NA	NA	ENSG00000112246	5	SIM1	ensembl_havana	protein_coding	-1.58725	1.30685	2.77335	0.104531	0.16977
5	172741716	172756506	14791	-	ensembl_havana	gene	NA	NA	ENSG00000113739	6	STC2	ensembl_havana	protein_coding	2.85702	0.893095	20.6174	6.06369e-05	0.000507591
12	44187526	44200178	12653	-	ensembl_havana	gene	NA	NA	ENSG00000151239	9	TWF1	ensembl_havana	protein_coding	1.26681	5.94583	24.9127	1.54496e-05	0.000190675
3	185361527	185542844	181318	-	ensembl_havana	gene	NA	NA	ENSG00000073792	11	IGF2BP2	ensembl_havana	protein_coding	0.624279	2.67362	2.07265	0.158605	0.239462
4	70586880	70653679	66800	-	ensembl_havana	gene	NA	NA	ENSG00000173597	4	SULT1B1	ensembl_havana	protein_coding	0.88205	5.48097	4.00971	0.0528195	0.0972837
21	15743436	15755805	12370	-	ensembl_havana	gene	NA	NA	ENSG00000155304	4	HSPA13	ensembl_havana	protein_coding	0.864845	5.24972	5.67327	0.0226353	0.0485992
12	21621845	21654603	32759	-	ensembl_havana	gene	NA	NA	ENSG00000004700	11	RECQL	ensembl_havana	protein_coding	0.731678	5.69109	3.39602	0.0736051	0.127715
6	31126319	31134936	8618	+	ensembl_havana	gene	NA	NA	ENSG00000137310	7	TCF19	ensembl_havana	protein_coding	0.207449	2.69087	0.289515	0.593844	0.683142
X	46937775	46952712	14938	+	ensembl_havana	gene	NA	NA	ENSG00000130988	8	RGN	ensembl_havana	protein_coding	-0.165632	7.57758	0.160693	0.69089	0.764103
7	100199800	100205798	5999	+	ensembl_havana	gene	NA	NA	ENSG00000106333	8	PCOLCE	ensembl_havana	protein_coding	-1.57808	4.23886	12.9657	0.000949272	0.00391285
14	107081806	107083830	2025	-	havana	gene	NA	NA	ENSG00000224373	2	IGHV4-59	havana	IG_V_gene	3.02166	1.7836	28.0432	6.08127e-06	0.000101535
17	42875816	42908184	32369	-	ensembl_havana	gene	NA	NA	ENSG00000182963	5	GJC1	ensembl_havana	protein_coding	1.20242	2.07929	8.52452	0.00601208	0.0167506
7	1727755	1787590	59836	+	ensembl_havana	gene	NA	NA	ENSG00000225968	4	ELFN1	ensembl_havana	protein_coding	-1.36607	3.23506	6.53952	0.0149113	0.0347078
1	153507075	153508720	1646	-	ensembl_havana	gene	NA	NA	ENSG00000197956	5	S100A6	ensembl_havana	protein_coding	1.79498	3.97045	28.4084	5.47199e-06	9.55891e-05
19	4522543	4535236	12694	-	ensembl_havana	gene	NA	NA	ENSG00000214456	4	PLIN5	ensembl_havana	protein_coding	-2.2207	4.75253	43.3743	1.15675e-07	9.22863e-06
9	137533620	137736686	203067	+	ensembl_havana	gene	NA	NA	ENSG00000130635	11	COL5A1	ensembl_havana	protein_coding	0.650525	4.26282	1.77559	0.19107	0.278865
19	5158506	5340814	182309	-	ensembl_havana	gene	NA	NA	ENSG00000105426	10	PTPRS	ensembl_havana	protein_coding	-0.939773	4.79358	4.55789	0.0396486	0.0771126
8	28351729	28431775	80047	+	ensembl_havana	gene	NA	NA	ENSG00000104290	6	FZD3	ensembl_havana	protein_coding	1.62509	2.89931	30.7922	2.77953e-06	6.1476e-05
1	202300785	202311108	10324	-	ensembl_havana	gene	NA	NA	ENSG00000077152	5	UBE2T	ensembl_havana	protein_coding	0.819732	1.30995	4.44164	0.0420966	0.0808381
9	133320316	133376661	56346	+	ensembl_havana	gene	NA	NA	ENSG00000130707	13	ASS1	ensembl_havana	protein_coding	-0.430444	9.85517	1.66998	0.204487	0.293651
6	24424793	24495433	70641	-	ensembl_havana	gene	NA	NA	ENSG00000112293	10	GPLD1	ensembl_havana	protein_coding	-0.39406	7.10873	0.782753	0.382175	0.484559
6	133002729	133035188	32460	-	ensembl_havana	gene	NA	NA	ENSG00000112299	7	VNN1	ensembl_havana	protein_coding	0.397728	8.00324	0.638628	0.429452	0.531714
12	71833550	71980090	146541	+	ensembl_havana	gene	NA	NA	ENSG00000139292	8	LGR5	ensembl_havana	protein_coding	-1.14778	2.09223	2.29242	0.138743	0.214507
17	43971748	44105700	133953	+	ensembl_havana	gene	NA	NA	ENSG00000186868	11	MAPT	ensembl_havana	protein_coding	0.587177	1.43377	1.16545	0.287522	0.386391
10	96305547	96373662	68116	+	ensembl_havana	gene	NA	NA	ENSG00000119969	10	HELLS	ensembl_havana	protein_coding	0.849614	3.1046	5.87551	0.020507	0.0448738
10	42827314	42863422	36109	-	havana	gene	NA	NA	ENSG00000215146	4	RP11-313J2.1	havana	pseudogene	1.12376	1.44999	4.97706	0.0320095	0.0645766
19	49258816	49261587	2772	+	ensembl_havana	gene	NA	NA	ENSG00000105550	4	FGF21	ensembl_havana	protein_coding	0.538628	1.76311	0.878262	0.354926	0.456902
2	196998290	197041227	42938	-	ensembl_havana	gene	NA	NA	ENSG00000081320	6	STK17B	ensembl_havana	protein_coding	1.93417	4.69343	52.6328	1.52942e-08	3.3216e-06
3	52321105	52329272	8168	+	ensembl_havana	gene	NA	NA	ENSG00000168237	13	GLYCTK	ensembl_havana	protein_coding	-1.79219	7.51969	33.8751	1.21059e-06	3.64739e-05
18	21269407	21535030	265624	+	ensembl_havana	gene	NA	NA	ENSG00000053747	11	LAMA3	ensembl_havana	protein_coding	0.0330795	4.07285	0.0088712	0.925483	0.947106
15	89787180	89860492	73313	+	ensembl_havana	gene	NA	NA	ENSG00000140525	13	FANCI	ensembl_havana	protein_coding	0.468288	3.3125	2.23136	0.143954	0.220959
10	70042417	70092806	50390	-	ensembl_havana	gene	NA	NA	ENSG00000108187	11	PBLD	ensembl_havana	protein_coding	-0.587554	7.97307	2.83645	0.100805	0.164802
X	132434131	132549518	115388	-	ensembl_havana	gene	NA	NA	ENSG00000076716	7	GPC4	ensembl_havana	protein_coding	2.91524	1.97466	42.5881	1.38896e-07	1.03919e-05
2	42989642	42991401	1760	-	ensembl_havana	gene	NA	NA	ENSG00000162881	5	OXER1	ensembl_havana	protein_coding	-1.93997	3.41832	24.0385	2.02303e-05	0.000229899
18	29765032	29800367	35336	+	ensembl_havana	gene	NA	NA	ENSG00000141434	7	MEP1B	ensembl_havana	protein_coding	0.139505	2.28311	0.0393708	0.843833	0.885334
2	69240310	69476459	236150	+	ensembl_havana	gene	NA	NA	ENSG00000169604	15	ANTXR1	ensembl_havana	protein_coding	2.09784	4.14029	29.5929	3.9023e-06	7.57074e-05
22	30792846	30821305	28460	+	ensembl_havana	gene	NA	NA	ENSG00000100003	13	SEC14L2	ensembl_havana	protein_coding	-0.825594	7.13042	4.15062	0.049026	0.0915476
14	92246095	92333880	87786	-	ensembl_havana	gene	NA	NA	ENSG00000165929	8	TC2N	ensembl_havana	protein_coding	2.2335	3.96358	48.5732	3.61044e-08	4.81227e-06
1	17081405	17096732	15328	-	ensembl_havana	gene	NA	NA	ENSG00000186715	6	MST1L	ensembl_havana	pseudogene	-1.94532	4.17646	45.5772	6.997e-08	6.84234e-06
8	128747680	128753674	5995	+	ensembl_havana	gene	NA	NA	ENSG00000136997	10	MYC	ensembl_havana	protein_coding	0.88695	3.02608	6.6567	0.0141077	0.0332174
4	74735110	74736959	1850	+	ensembl_havana	gene	NA	NA	ENSG00000163739	4	CXCL1	ensembl_havana	protein_coding	3.00114	1.00488	26.7198	8.96446e-06	0.000130762
2	10580094	10588630	8537	-	ensembl_havana	gene	NA	NA	ENSG00000115758	8	ODC1	ensembl_havana	protein_coding	0.780053	5.8486	7.94269	0.00779709	0.0206439
19	10203014	10213472	10459	-	ensembl_havana	gene	NA	NA	ENSG00000130812	6	ANGPTL6	ensembl_havana	protein_coding	-0.747084	3.45353	3.99176	0.0533257	0.0980658
10	22610140	22620413	10274	+	ensembl_havana	gene	NA	NA	ENSG00000168283	9	BMI1	ensembl_havana	protein_coding	1.46685	5.03703	54.3814	1.05897e-08	2.89186e-06
12	109554400	109706031	151632	+	ensembl_havana	gene	NA	NA	ENSG00000076555	11	ACACB	ensembl_havana	protein_coding	-1.11271	8.26186	16.8958	0.000217706	0.00129934
3	186378005	186396029	18025	+	ensembl_havana	gene	NA	NA	ENSG00000113905	4	HRG	ensembl_havana	protein_coding	0.0030341	11.0491	5.3659e-05	0.994196	0.99566
20	43880880	43883205	2326	-	ensembl_havana	gene	NA	NA	ENSG00000124107	5	SLPI	ensembl_havana	protein_coding	0.658238	5.84314	1.6876	0.202181	0.291249
3	145787227	145881440	94214	-	ensembl_havana	gene	NA	NA	ENSG00000152952	7	PLOD2	ensembl_havana	protein_coding	0.822563	7.07153	7.26945	0.0106002	0.0263808
2	191273081	191373931	100851	+	ensembl_havana	gene	NA	NA	ENSG00000151690	10	MFSD6	ensembl_havana	protein_coding	1.19332	3.19263	15.6314	0.000345286	0.00183211
1	178380751	178381107	357	+	havana	gene	NA	NA	ENSG00000213058	3	RP4-765C7.2	havana	pseudogene	-0.724405	1.03639	0.441276	0.510742	0.608447
5	71403061	71505395	102335	+	ensembl_havana	gene	NA	NA	ENSG00000131711	10	MAP1B	ensembl_havana	protein_coding	1.58808	4.50867	21.6881	4.26789e-05	0.000390275
2	27719709	27746554	26846	+	ensembl_havana	gene	NA	NA	ENSG00000084734	4	GCKR	ensembl_havana	protein_coding	-1.18781	6.34439	13.7064	0.000712117	0.00316976
19	22115760	22193751	77992	-	ensembl_havana	gene	NA	NA	ENSG00000160321	10	ZNF208	ensembl_havana	protein_coding	0.902322	1.89386	2.79087	0.103481	0.168274
3	160150233	160203561	53329	-	ensembl_havana	gene	NA	NA	ENSG00000213186	3	TRIM59	ensembl_havana	protein_coding	1.89406	1.22697	18.0968	0.00014283	0.00094364
5	76114758	76131140	16383	+	ensembl_havana	gene	NA	NA	ENSG00000164251	4	F2RL1	ensembl_havana	protein_coding	1.85493	3.67425	22.4583	3.32977e-05	0.000329126
7	84624869	84816171	191303	-	ensembl_havana	gene	NA	NA	ENSG00000153993	9	SEMA3D	ensembl_havana	protein_coding	1.65891	2.35124	16.0227	0.000299197	0.00164506
1	57320479	57383894	63416	+	ensembl_havana	gene	NA	NA	ENSG00000157131	10	C8A	ensembl_havana	protein_coding	-0.250926	9.15697	0.384863	0.538922	0.633523
2	215590370	215674428	84059	-	ensembl_havana	gene	NA	NA	ENSG00000138376	6	BARD1	ensembl_havana	protein_coding	1.07512	3.1084	11.597	0.00163771	0.00599179
18	13486461	13490675	4215	+	havana	gene	NA	NA	ENSG00000267702	1	RP11-53B2.2	havana	sense_intronic	-1.82625	3.47789	28.4609	5.38991e-06	9.50192e-05
7	155755326	155759037	3712	+	ensembl_havana	gene	NA	NA	ENSG00000204876	4	AC021218.2	ensembl_havana	protein_coding	-0.597136	1.93318	0.539867	0.46725	0.568016
22	24863206	24924358	61153	+	ensembl_havana	gene	NA	NA	ENSG00000100024	10	UPB1	ensembl_havana	protein_coding	-1.05927	7.89588	9.73313	0.00355545	0.0110005
7	94926988	95025673	98686	-	ensembl_havana	gene	NA	NA	ENSG00000005421	4	PON1	ensembl_havana	protein_coding	-0.192277	9.10867	0.222327	0.640119	0.72263
4	187187099	187210835	23737	+	ensembl_havana	gene	NA	NA	ENSG00000088926	9	F11	ensembl_havana	protein_coding	-0.963157	7.68714	8.11945	0.00720123	0.0193609
5	156346293	156390266	43974	-	ensembl_havana	gene	NA	NA	ENSG00000145850	4	TIMD4	ensembl_havana	protein_coding	-0.704586	2.90517	2.04876	0.16096	0.242362
X	66764465	66950461	185997	+	ensembl_havana	gene	NA	NA	ENSG00000169083	11	AR	ensembl_havana	protein_coding	-0.406533	7.99088	1.30219	0.261351	0.356921
14	24759804	24769039	9236	-	ensembl_havana	gene	NA	NA	ENSG00000157379	9	DHRS1	ensembl_havana	protein_coding	-1.49295	5.79212	24.6073	1.69669e-05	0.000203304
15	75639296	75647592	8297	+	ensembl_havana	gene	NA	NA	ENSG00000140398	9	NEIL1	ensembl_havana	protein_coding	-2.49642	3.51159	55.3139	8.86471e-09	2.74585e-06
10	74766975	74856732	89758	-	ensembl_havana	gene	NA	NA	ENSG00000122884	8	P4HA1	ensembl_havana	protein_coding	1.09827	6.83471	7.68743	0.00875281	0.0227204
11	19245610	19263167	17558	-	ensembl_havana	gene	NA	NA	ENSG00000129173	8	E2F8	ensembl_havana	protein_coding	1.09909	0.90402	4.17861	0.0483089	0.0905003
3	170136653	170578169	441517	+	ensembl_havana	gene	NA	NA	ENSG00000013297	6	CLDN11	ensembl_havana	protein_coding	2.44157	2.29119	33.4523	1.35427e-06	3.92435e-05
17	73747675	73761792	14118	-	ensembl_havana	gene	NA	NA	ENSG00000108479	7	GALK1	ensembl_havana	protein_coding	-2.51267	4.4314	44.4228	9.08968e-08	7.89641e-06
6	30710976	30712331	1356	-	ensembl_havana	gene	NA	NA	ENSG00000137331	11	IER3	ensembl_havana	protein_coding	1.82488	2.41829	36.7544	5.70915e-07	2.39197e-05
9	22002902	22009362	6461	-	ensembl_havana	gene	NA	NA	ENSG00000147883	9	CDKN2B	ensembl_havana	protein_coding	1.35483	2.02954	22.4505	3.32283e-05	0.000328647
7	1121844	1133451	11608	+	ensembl_havana	gene	NA	NA	ENSG00000164850	10	GPER1	ensembl_havana	protein_coding	-1.58677	3.12301	10.4491	0.00262735	0.00865288
7	24836158	25021253	185096	-	ensembl_havana	gene	NA	NA	ENSG00000070882	8	OSBPL3	ensembl_havana	protein_coding	0.91312	3.25949	10.5385	0.002531	0.00840461
1	94994781	95007356	12576	-	ensembl_havana	gene	NA	NA	ENSG00000117525	9	F3	ensembl_havana	protein_coding	2.7769	2.45149	47.2473	4.82408e-08	5.59347e-06
17	43985036	43988145	3110	-	havana	gene	NA	NA	ENSG00000262881	1	RP11-669E14.4	havana	antisense	-2.44687	1.789	12.5924	0.00109947	0.00438919
3	149682691	149768575	85885	-	ensembl_havana	gene	NA	NA	ENSG00000070087	9	PFN2	ensembl_havana	protein_coding	-0.0309238	3.69087	0.00496947	0.94419	0.960905
10	126085872	126107545	21674	-	ensembl_havana	gene	NA	NA	ENSG00000065154	7	OAT	ensembl_havana	protein_coding	-0.648656	6.02015	3.87238	0.0568313	0.10331
12	121407641	121410095	2455	-	ensembl	gene	NA	NA	ENSG00000272214	1	AC079602.1	ensembl	protein_coding	-1.86015	3.61476	27.6328	6.85259e-06	0.000110468
7	86506222	86689015	182794	-	ensembl_havana	gene	NA	NA	ENSG00000164659	10	KIAA1324L	ensembl_havana	protein_coding	1.85153	2.45186	26.9514	8.3706e-06	0.000125788
X	128779240	128788933	9694	-	ensembl_havana	gene	NA	NA	ENSG00000171388	9	APLN	ensembl_havana	protein_coding	1.09617	1.09488	4.14825	0.0490871	0.0916398
3	50242679	50258411	15733	+	ensembl_havana	gene	NA	NA	ENSG00000188338	10	SLC38A3	ensembl_havana	processed_transcript	-0.789578	7.81481	4.40177	0.0429873	0.0822153
14	21152336	21167130	14795	+	ensembl_havana	gene	NA	NA	ENSG00000214274	5	ANG	ensembl_havana	protein_coding	-0.150719	8.32538	0.12478	0.725968	0.793344
3	48673902	48700348	26447	-	ensembl_havana	gene	NA	NA	ENSG00000008300	10	CELSR3	ensembl_havana	protein_coding	-1.39491	1.34227	5.8853	0.0204096	0.0447107
9	6215805	6257983	42179	+	ensembl_havana	gene	NA	NA	ENSG00000137033	7	IL33	ensembl_havana	protein_coding	0.797367	5.20044	3.34631	0.0756527	0.130601
10	70847862	70864567	16706	+	ensembl_havana	gene	NA	NA	ENSG00000122862	4	SRGN	ensembl_havana	protein_coding	1.1738	5.65599	7.99086	0.00762965	0.0202759
8	70378859	70573150	194292	+	ensembl_havana	gene	NA	NA	ENSG00000137573	9	SULF1	ensembl_havana	protein_coding	0.978727	3.53293	5.66374	0.0227412	0.0487798
11	75470557	75512579	42023	+	ensembl_havana	gene	NA	NA	ENSG00000062282	10	DGAT2	ensembl_havana	protein_coding	-1.33235	8.02105	16.5216	0.000249684	0.00143557
17	41605212	41656988	51777	-	ensembl_havana	gene	NA	NA	ENSG00000175832	8	ETV4	ensembl_havana	protein_coding	1.00897	1.00566	2.63848	0.113033	0.181114
21	45879814	45882078	2265	+	ensembl	gene	NA	NA	ENSG00000269430	1	LRRC3DN	ensembl	protein_coding	-1.47231	3.53546	13.8758	0.0006673	0.00302451
2	31456880	31492313	35434	+	ensembl_havana	gene	NA	NA	ENSG00000013016	10	EHD3	ensembl_havana	protein_coding	-0.967196	4.98036	16.963	0.000213101	0.00127634
11	62104920	62160882	55963	+	ensembl_havana	gene	NA	NA	ENSG00000162174	8	ASRGL1	ensembl_havana	protein_coding	0.39509	2.12356	0.615965	0.437688	0.539758
7	94536514	94925727	389214	+	ensembl_havana	gene	NA	NA	ENSG00000158528	7	PPP1R9A	ensembl_havana	protein_coding	0.359974	2.83247	0.670385	0.418307	0.520994
4	90800683	90875780	75098	+	ensembl_havana	gene	NA	NA	ENSG00000138722	5	MMRN1	ensembl_havana	protein_coding	0.941566	4.12828	3.93395	0.0549923	0.100457
3	188665003	189043093	378091	+	ensembl_havana	gene	NA	NA	ENSG00000188001	5	TPRG1	ensembl_havana	protein_coding	-1.66369	5.03417	19.7524	8.0968e-05	0.000627091
3	195447753	195467994	20242	+	ensembl_havana	gene	NA	NA	ENSG00000176945	12	MUC20	ensembl_havana	protein_coding	-1.94662	3.15268	22.1761	3.64523e-05	0.000351421
7	116164839	116201233	36395	+	ensembl_havana	gene	NA	NA	ENSG00000105974	7	CAV1	ensembl_havana	protein_coding	0.87211	4.75506	9.60527	0.00375527	0.0115094
17	48133332	48167845	34514	+	ensembl_havana	gene	NA	NA	ENSG00000005884	13	ITGA3	ensembl_havana	protein_coding	1.05542	2.75198	5.22383	0.0282753	0.0583837
13	99946784	99959659	12876	-	ensembl_havana	gene	NA	NA	ENSG00000169508	6	GPR183	ensembl_havana	protein_coding	1.30839	2.3942	5.94379	0.0198383	0.0436611
7	16793160	16824161	31002	+	ensembl_havana	gene	NA	NA	ENSG00000106537	7	TSPAN13	ensembl_havana	protein_coding	1.14429	4.15265	6.11784	0.0182381	0.0408058
3	130279178	130396999	117822	+	ensembl_havana	gene	NA	NA	ENSG00000206384	6	COL6A6	ensembl_havana	protein_coding	-1.62024	1.96745	8.25367	0.00678146	0.0184484
5	10971952	11904155	932204	-	ensembl_havana	gene	NA	NA	ENSG00000169862	14	CTNND2	ensembl_havana	protein_coding	0.86205	1.33212	2.01742	0.164111	0.246324
6	27100832	27103070	2239	+	ensembl_havana	gene	NA	NA	ENSG00000196787	2	HIST1H2AG	ensembl_havana	protein_coding	0.749623	2.18749	5.04866	0.0308649	0.062688
10	102246399	102289628	43230	-	ensembl_havana	gene	NA	NA	ENSG00000075826	12	SEC31B	ensembl_havana	protein_coding	-2.3801	2.76373	50.9401	2.16316e-08	3.93318e-06
1	24829387	24867530	38144	+	ensembl_havana	gene	NA	NA	ENSG00000117602	7	RCAN3	ensembl_havana	protein_coding	1.75549	3.31091	43.8799	1.02286e-07	8.46269e-06
4	57896939	57976551	79613	-	ensembl_havana	gene	NA	NA	ENSG00000163453	7	IGFBP7	ensembl_havana	protein_coding	2.05134	7.03865	43.793	1.05019e-07	8.50872e-06
20	32263489	32274210	10722	-	ensembl_havana	gene	NA	NA	ENSG00000101412	9	E2F1	ensembl_havana	protein_coding	0.135698	1.5856	0.0972325	0.756976	0.817517
5	74323289	74326724	3436	-	ensembl_havana	gene	NA	NA	ENSG00000176928	4	GCNT4	ensembl_havana	protein_coding	1.71362	2.3884	21.1681	5.0571e-05	0.000442765
6	33588142	33664351	76210	+	ensembl_havana	gene	NA	NA	ENSG00000096433	6	ITPR3	ensembl_havana	protein_coding	-0.226383	3.22995	0.244961	0.623654	0.70883
3	160117062	160152750	35689	+	ensembl_havana	gene	NA	NA	ENSG00000113810	11	SMC4	ensembl_havana	protein_coding	0.664538	5.49882	7.347	0.010228	0.0256925
16	3115298	3131908	16611	+	ensembl_havana	gene	NA	NA	ENSG00000008517	12	IL32	ensembl_havana	protein_coding	0.468385	5.39105	0.994228	0.32537	0.427332
10	81664654	81710092	45439	+	havana	gene	NA	NA	ENSG00000242600	2	MBL1P	havana	pseudogene	-2.10626	2.71494	34.3776	1.06051e-06	3.36964e-05
2	85132749	85133795	1047	+	ensembl_havana	gene	NA	NA	ENSG00000034510	4	TMSB10	ensembl_havana	protein_coding	1.12859	6.92706	17.7311	0.000162337	0.00103908
19	23921997	23941693	19697	-	ensembl_havana	gene	NA	NA	ENSG00000196172	8	ZNF681	ensembl_havana	protein_coding	1.52302	1.75401	13.958	0.00064664	0.00295658
18	3066805	3220106	153302	-	ensembl_havana	gene	NA	NA	ENSG00000101605	8	MYOM1	ensembl_havana	protein_coding	0.0895903	5.74926	0.0369748	0.848598	0.888449
5	54455946	54462899	6954	+	ensembl_havana	gene	NA	NA	ENSG00000164294	9	GPX8	ensembl_havana	protein_coding	1.74757	2.38804	21.5476	4.46741e-05	0.000403331
2	242673994	242708231	34238	+	ensembl_havana	gene	NA	NA	ENSG00000180902	12	D2HGDH	ensembl_havana	protein_coding	-2.40727	4.10984	30.9167	2.69475e-06	6.07173e-05
2	46768945	46810260	41316	+	ensembl_havana	gene	NA	NA	ENSG00000119729	6	RHOQ	ensembl_havana	protein_coding	1.12951	4.73627	18.0716	0.000144093	0.000948682
2	89339721	89340242	522	-	havana	gene	NA	NA	ENSG00000243290	1	IGKV1-12	havana	IG_V_gene	3.12608	1.57766	30.2529	3.24131e-06	6.76695e-05
5	36606457	36688436	81980	+	ensembl_havana	gene	NA	NA	ENSG00000079215	9	SLC1A3	ensembl_havana	protein_coding	1.10373	3.41756	11.6736	0.00158764	0.00584001
20	38633119	38637171	4053	+	havana	gene	NA	NA	ENSG00000237767	1	RP11-101E14.2	havana	lincRNA	-0.250694	2.75242	0.146036	0.7046	0.775303
12	26111962	26232825	120864	+	ensembl_havana	gene	NA	NA	ENSG00000123094	11	RASSF8	ensembl_havana	protein_coding	1.1858	4.97385	8.59748	0.00582122	0.0163042
6	32627244	32636160	8917	-	ensembl_havana	gene	NA	NA	ENSG00000179344	12	HLA-DQB1	ensembl_havana	protein_coding	0.956228	4.7404	5.26423	0.0277105	0.0574681
9	2621834	2660053	38220	+	ensembl_havana	gene	NA	NA	ENSG00000147852	11	VLDLR	ensembl_havana	protein_coding	1.52459	2.37273	7.55758	0.00928659	0.0238408
7	37945543	38065297	119755	-	ensembl_havana	gene	NA	NA	ENSG00000106483	7	SFRP4	ensembl_havana	protein_coding	2.28085	0.971098	13.6105	0.000738921	0.00325483
16	82660408	83830204	1169797	+	ensembl_havana	gene	NA	NA	ENSG00000140945	11	CDH13	ensembl_havana	protein_coding	0.533986	2.01707	1.55935	0.219824	0.311611
2	42994229	43019733	25505	-	ensembl_havana	gene	NA	NA	ENSG00000162882	10	HAAO	ensembl_havana	protein_coding	-1.48117	6.46428	23.198	2.63219e-05	0.000277169
8	39759794	39785963	26170	+	ensembl_havana	gene	NA	NA	ENSG00000131203	8	IDO1	ensembl_havana	protein_coding	0.884228	1.79531	1.88342	0.178441	0.263952
17	47572655	47592379	19725	+	ensembl_havana	gene	NA	NA	ENSG00000064300	4	NGFR	ensembl_havana	protein_coding	-0.863439	3.54382	5.29393	0.0273032	0.0567814
7	141607613	141806547	198935	+	ensembl_havana	gene	NA	NA	ENSG00000257335	4	MGAM	ensembl_havana	protein_coding	-0.0643256	2.02061	0.0171786	0.896452	0.925391
1	151955391	151966866	11476	-	ensembl_havana	gene	NA	NA	ENSG00000197747	4	S100A10	ensembl_havana	protein_coding	0.953411	4.74494	16.4904	0.000252507	0.00144738
X	15645441	15683154	37714	-	ensembl_havana	gene	NA	NA	ENSG00000147003	5	TMEM27	ensembl_havana	protein_coding	0.840267	4.24886	3.93978	0.0548217	0.100228
16	16242785	16317379	74595	-	ensembl_havana	gene	NA	NA	ENSG00000091262	10	ABCC6	ensembl_havana	protein_coding	-1.20595	7.37158	11.389	0.00178224	0.00640076
10	25463991	25891155	427165	+	ensembl_havana	gene	NA	NA	ENSG00000151025	9	GPR158	ensembl_havana	protein_coding	-2.29263	1.21608	19.2398	9.63269e-05	0.000710167
9	133884469	133969860	85392	+	ensembl_havana	gene	NA	NA	ENSG00000050555	13	LAMC3	ensembl_havana	protein_coding	1.48568	2.87339	8.56984	0.00589274	0.016478
1	149900543	149908791	8249	-	ensembl_havana	gene	NA	NA	ENSG00000014914	15	MTMR11	ensembl_havana	protein_coding	0.619236	2.5346	2.42764	0.127966	0.200481
21	33025906	33031813	5908	-	havana	gene	NA	NA	ENSG00000234509	1	AP000253.1	havana	lincRNA	-2.00701	2.34201	27.3494	7.44515e-06	0.000116887
1	197008321	197036397	28077	-	ensembl_havana	gene	NA	NA	ENSG00000143278	3	F13B	ensembl_havana	protein_coding	0.197907	8.00208	0.200639	0.656891	0.73633
21	44589118	44592915	3798	+	ensembl_havana	gene	NA	NA	ENSG00000160202	3	CRYAA	ensembl_havana	protein_coding	-0.325851	2.77248	0.229388	0.634876	0.718451
11	118528026	118550399	22374	-	ensembl_havana	gene	NA	NA	ENSG00000118094	7	TREH	ensembl_havana	protein_coding	-0.627864	2.21211	1.08327	0.30491	0.405294
8	71581600	71702606	121007	+	ensembl_havana	gene	NA	NA	ENSG00000221947	3	XKR9	ensembl_havana	protein_coding	0.508057	2.6072	0.910082	0.346458	0.4484
6	32485120	32498064	12945	-	ensembl_havana	gene	NA	NA	ENSG00000198502	5	HLA-DRB5	ensembl_havana	protein_coding	0.267474	5.48403	0.308464	0.582061	0.672109
15	91260558	91358859	98302	+	ensembl_havana	gene	NA	NA	ENSG00000197299	6	BLM	ensembl_havana	protein_coding	1.00852	1.59217	8.05867	0.00739583	0.0197893
6	64258613	64259413	801	-	havana	gene	NA	NA	ENSG00000213312	3	RPL7AP34	havana	pseudogene	-2.26418	2.01214	29.9079	3.57067e-06	7.14911e-05
2	31557187	31637581	80395	-	ensembl_havana	gene	NA	NA	ENSG00000158125	5	XDH	ensembl_havana	protein_coding	-0.605052	7.42293	4.22346	0.0471835	0.0888177
17	73584139	73622929	38791	+	havana	gene	NA	NA	ENSG00000266714	2	MYO15B	havana	protein_coding	-2.20772	4.60781	29.2882	4.25415e-06	8.08989e-05
X	78615881	78623164	7284	-	ensembl_havana	gene	NA	NA	ENSG00000078596	6	ITM2A	ensembl_havana	protein_coding	1.86421	2.732	36.2797	6.4782e-07	2.57559e-05
8	26693334	26693817	484	-	havana	gene	NA	NA	ENSG00000253813	1	COX6B1P4	havana	pseudogene	-2.07463	1.96369	19.2959	9.45058e-05	0.000700888
16	83981887	83999937	18051	+	ensembl_havana	gene	NA	NA	ENSG00000140961	8	OSGIN1	ensembl_havana	protein_coding	-1.2678	6.09188	7.49588	0.00955241	0.0243791
9	95218487	95244788	26302	-	ensembl_havana	gene	NA	NA	ENSG00000106819	7	ASPN	ensembl_havana	protein_coding	1.68156	5.02967	20.9602	5.41457e-05	0.000466232
4	156775890	156841558	65669	+	ensembl_havana	gene	NA	NA	ENSG00000151790	4	TDO2	ensembl_havana	protein_coding	0.261087	9.0778	0.442701	0.510065	0.607918
13	98086476	98121382	34907	+	ensembl_havana	gene	NA	NA	ENSG00000125249	6	RAP2A	ensembl_havana	protein_coding	1.25542	5.46783	43.4325	1.13072e-07	9.06718e-06
18	43906772	44043103	136332	+	ensembl_havana	gene	NA	NA	ENSG00000141622	9	RNF165	ensembl_havana	protein_coding	-1.39599	3.011	16.3056	0.000269957	0.00152464
6	27114861	27115317	457	+	ensembl_havana	gene	NA	NA	ENSG00000184825	4	HIST1H2AH	ensembl_havana	protein_coding	0.399242	1.42449	0.779973	0.383012	0.485346
4	113739265	114304896	565632	+	ensembl_havana	gene	NA	NA	ENSG00000145362	12	ANK2	ensembl_havana	protein_coding	0.626736	3.2085	2.25359	0.142031	0.218574
10	102729275	102745628	16354	+	ensembl_havana	gene	NA	NA	ENSG00000095539	11	SEMA4G	ensembl_havana	protein_coding	-1.63329	5.32868	23.0338	2.77245e-05	0.000287677
7	152341864	152373250	31387	-	ensembl_havana	gene	NA	NA	ENSG00000196584	2	XRCC2	ensembl_havana	protein_coding	0.178585	1.42037	0.205326	0.653174	0.733478
6	64429876	66417118	1987243	-	ensembl_havana	gene	NA	NA	ENSG00000188107	9	EYS	ensembl_havana	protein_coding	2.23278	1.40717	11.6899	0.0015772	0.00581371
10	58116989	58121036	4048	-	ensembl_havana	gene	NA	NA	ENSG00000122952	12	ZWINT	ensembl_havana	protein_coding	0.671037	2.42369	3.20414	0.0818711	0.139381
16	75145758	75150669	4912	-	ensembl_havana	gene	NA	NA	ENSG00000166816	9	LDHD	ensembl_havana	protein_coding	-1.11023	5.55341	8.38534	0.00639503	0.0175962
4	128702976	128761888	58913	+	ensembl_havana	gene	NA	NA	ENSG00000164070	7	HSPA4L	ensembl_havana	protein_coding	1.60575	5.20606	28.0402	6.08667e-06	0.000101535
18	657604	673578	15975	+	ensembl_havana	gene	NA	NA	ENSG00000176890	11	TYMS	ensembl_havana	protein_coding	1.53774	2.45794	19.2573	9.57538e-05	0.000706404
14	24867992	24888494	20503	+	ensembl_havana	gene	NA	NA	ENSG00000205978	5	NYNRIN	ensembl_havana	protein_coding	-1.14231	4.26847	6.84128	0.0129352	0.0309893
2	180306709	180726232	419524	-	ensembl_havana	gene	NA	NA	ENSG00000144331	14	ZNF385B	ensembl_havana	protein_coding	-1.15802	4.08529	8.58347	0.00585737	0.0163966
17	48541857	48546327	4471	-	ensembl_havana	gene	NA	NA	ENSG00000136457	5	CHAD	ensembl_havana	protein_coding	-2.29317	2.73267	27.0058	8.2372e-06	0.000125082
1	65210778	65298915	88138	+	ensembl_havana	gene	NA	NA	ENSG00000162437	10	RAVER2	ensembl_havana	protein_coding	0.17767	2.63511	0.178393	0.675272	0.751599
5	106712590	107006596	294007	-	ensembl_havana	gene	NA	NA	ENSG00000184349	8	EFNA5	ensembl_havana	protein_coding	1.03523	1.37855	3.21675	0.0812967	0.138519
15	43803156	43823818	20663	+	ensembl_havana	gene	NA	NA	ENSG00000166963	8	MAP1A	ensembl_havana	protein_coding	2.12401	1.65187	19.0541	0.000102628	0.000742271
14	95027779	95059457	31679	+	ensembl_havana	gene	NA	NA	ENSG00000188488	9	SERPINA5	ensembl_havana	protein_coding	-0.567265	8.98965	2.98831	0.0924332	0.153977
14	77787227	77797940	10714	+	ensembl_havana	gene	NA	NA	ENSG00000100577	14	GSTZ1	ensembl_havana	protein_coding	-0.949862	6.36152	11.041	0.00205525	0.00714748
9	130578345	130584799	6455	+	ensembl_havana	gene	NA	NA	ENSG00000225032	1	RP11-228B15.4	ensembl_havana	antisense	-2.59804	2.43124	42.3546	1.46703e-07	1.06697e-05
X	37545012	37591383	46372	+	ensembl_havana	gene	NA	NA	ENSG00000047597	5	XK	ensembl_havana	protein_coding	0.759248	2.46767	4.11955	0.0498357	0.0927164
12	102513956	102591298	77343	+	ensembl_havana	gene	NA	NA	ENSG00000185480	7	PARPBP	ensembl_havana	protein_coding	1.20338	1.53746	13.2296	0.000854793	0.00362695
1	225965531	225978168	12638	+	ensembl_havana	gene	NA	NA	ENSG00000143742	8	SRP9	ensembl_havana	protein_coding	1.47816	6.8703	42.6392	1.36404e-07	1.03542e-05
2	241653181	241759725	106545	-	ensembl_havana	gene	NA	NA	ENSG00000130294	10	KIF1A	ensembl_havana	protein_coding	-1.32877	1.43902	1.91833	0.174569	0.259382
2	44066103	44105605	39503	+	ensembl_havana	gene	NA	NA	ENSG00000143921	6	ABCG8	ensembl_havana	protein_coding	-1.00684	6.41675	8.54726	0.00595188	0.0166077
14	106053226	106054732	1507	-	havana	gene	NA	NA	ENSG00000211890	3	IGHA2	havana	IG_C_gene	1.68152	2.01762	7.50323	0.00952029	0.024325
21	46825052	46933634	108583	+	ensembl_havana	gene	NA	NA	ENSG00000182871	10	COL18A1	ensembl_havana	protein_coding	-1.25879	8.47597	7.5237	0.00943154	0.0241377
7	25159710	25164980	5271	-	ensembl_havana	gene	NA	NA	ENSG00000172115	4	CYCS	ensembl_havana	protein_coding	1.49577	6.2696	44.5631	8.77223e-08	7.70625e-06
1	79085607	79111830	26224	+	ensembl_havana	gene	NA	NA	ENSG00000137959	11	IFI44L	ensembl_havana	protein_coding	0.412011	4.49764	0.821105	0.370886	0.473277
17	17713713	17740325	26613	-	ensembl_havana	gene	NA	NA	ENSG00000072310	12	SREBF1	ensembl_havana	protein_coding	-1.83409	6.42548	21.3895	4.70375e-05	0.000421263
8	27879481	27941388	61908	-	ensembl_havana	gene	NA	NA	ENSG00000189233	7	NUGGC	ensembl_havana	protein_coding	-0.356886	5.72628	0.757789	0.389792	0.492182
20	8112824	8949003	836180	+	ensembl_havana	gene	NA	NA	ENSG00000182621	12	PLCB1	ensembl_havana	protein_coding	0.172895	4.32187	0.238052	0.628576	0.71318
4	71858255	71896631	38377	+	ensembl_havana	gene	NA	NA	ENSG00000156136	5	DCK	ensembl_havana	protein_coding	1.38411	3.4563	38.5423	3.64348e-07	1.83784e-05
3	99357319	99518070	160752	+	ensembl_havana	gene	NA	NA	ENSG00000144810	11	COL8A1	ensembl_havana	protein_coding	1.24245	2.48372	10.0408	0.00311972	0.00994963
1	110905470	110933704	28235	-	ensembl_havana	gene	NA	NA	ENSG00000168679	13	SLC16A4	ensembl_havana	protein_coding	-0.219797	3.7622	0.19239	0.663557	0.742313
6	150690028	150727105	37078	+	ensembl_havana	gene	NA	NA	ENSG00000009765	10	IYD	ensembl_havana	protein_coding	-0.575009	6.54315	3.06173	0.0886817	0.148933
11	102552041	102554644	2604	+	havana	gene	NA	NA	ENSG00000255798	1	RP11-817J15.3	havana	protein_coding	-0.632401	0.841711	0.3282	0.570284	0.661538
3	52350335	52434507	84173	+	ensembl_havana	gene	NA	NA	ENSG00000114841	13	DNAH1	ensembl_havana	protein_coding	-2.024	5.23908	39.3055	3.04478e-07	1.68391e-05
6	83920108	84140797	220690	-	ensembl_havana	gene	NA	NA	ENSG00000065833	7	ME1	ensembl_havana	protein_coding	1.01092	4.33732	9.93029	0.00326925	0.0103088
X	41548226	41556526	8301	+	ensembl_havana	gene	NA	NA	ENSG00000171659	9	GPR34	ensembl_havana	protein_coding	1.70496	3.29178	22.7329	3.05032e-05	0.000309325
7	30893010	30965131	72122	+	ensembl_havana	gene	NA	NA	ENSG00000240583	6	AQP1	ensembl_havana	protein_coding	1.85092	4.75534	25.8848	1.15034e-05	0.000154801
3	52811603	52826078	14476	+	ensembl_havana	gene	NA	NA	ENSG00000055957	6	ITIH1	ensembl_havana	protein_coding	-0.650627	10.7946	3.20785	0.0816857	0.139126
17	39968932	39979465	10534	+	ensembl_havana	gene	NA	NA	ENSG00000141756	14	FKBP10	ensembl_havana	protein_coding	0.319575	3.16948	0.456174	0.503735	0.601796
16	19421818	19510435	88618	+	ensembl_havana	gene	NA	NA	ENSG00000103534	12	TMC5	ensembl_havana	protein_coding	0.268051	0.852918	0.0992626	0.754536	0.815671
8	99202061	99306621	104561	-	ensembl_havana	gene	NA	NA	ENSG00000104361	5	NIPAL2	ensembl_havana	protein_coding	1.41603	4.9958	21.084	5.19862e-05	0.000452637
2	136597196	136633996	36801	-	ensembl_havana	gene	NA	NA	ENSG00000076003	4	MCM6	ensembl_havana	protein_coding	0.783563	4.03103	7.29158	0.0104925	0.0261718
10	75668935	75677255	8321	+	ensembl_havana	gene	NA	NA	ENSG00000122861	11	PLAU	ensembl_havana	protein_coding	1.31524	2.08853	20.7341	5.8125e-05	0.000491032
19	10070237	10121147	50911	-	ensembl_havana	gene	NA	NA	ENSG00000080573	6	COL5A3	ensembl_havana	protein_coding	-0.877157	3.75928	2.97874	0.0929446	0.154664
15	45118569	45176892	58324	-	havana	gene	NA	NA	ENSG00000259479	2	CTD-2008A1.2	havana	pseudogene	-1.72527	3.3832	14.903	0.000452371	0.00225278
2	172378757	172414643	35887	+	ensembl_havana	gene	NA	NA	ENSG00000071967	7	CYBRD1	ensembl_havana	protein_coding	1.50457	5.69456	18.5452	0.000122244	0.000839123
2	179694484	179914813	220330	-	ensembl_havana	gene	NA	NA	ENSG00000163492	9	CCDC141	ensembl_havana	protein_coding	0.803301	2.34431	1.94523	0.171653	0.255803
15	58702768	58861151	158384	+	ensembl_havana	gene	NA	NA	ENSG00000166035	6	LIPC	ensembl_havana	protein_coding	-0.546998	6.92312	2.15319	0.150962	0.229696
3	10857885	10982419	124535	+	ensembl_havana	gene	NA	NA	ENSG00000132164	5	SLC6A11	ensembl_havana	protein_coding	6.40749	0.990937	59.5991	3.83296e-09	1.77231e-06
19	35531410	35557475	26066	+	ensembl_havana	gene	NA	NA	ENSG00000105707	9	HPN	ensembl_havana	protein_coding	-1.42614	7.37216	14.3438	0.000558345	0.00264491
3	86987119	87040269	53151	-	ensembl_havana	gene	NA	NA	ENSG00000206538	3	VGLL3	ensembl_havana	protein_coding	2.96642	1.694	52.0177	1.73739e-08	3.43894e-06
16	87921625	87970135	48511	-	ensembl_havana	gene	NA	NA	ENSG00000174990	3	CA5A	ensembl_havana	protein_coding	-0.851637	4.18484	3.50455	0.0693464	0.121539
3	48198636	48229892	31257	-	ensembl_havana	gene	NA	NA	ENSG00000164045	7	CDC25A	ensembl_havana	protein_coding	0.419635	1.50888	0.822355	0.370526	0.472951
2	196440701	196602426	161726	+	ensembl_havana	gene	NA	NA	ENSG00000196950	9	SLC39A10	ensembl_havana	protein_coding	1.09062	4.16742	19.4153	9.07472e-05	0.000679605
6	63985856	64029882	44027	-	ensembl_havana	gene	NA	NA	ENSG00000146166	12	LGSN	ensembl_havana	protein_coding	-0.240545	3.3867	0.214045	0.646401	0.72747
14	107218676	107219365	690	-	havana	gene	NA	NA	ENSG00000224650	2	IGHV3-74	havana	IG_V_gene	2.72377	2.00825	30.2147	3.27617e-06	6.82895e-05
17	17408877	17495022	86146	-	ensembl_havana	gene	NA	NA	ENSG00000133027	13	PEMT	ensembl_havana	protein_coding	-0.977108	5.17953	9.50922	0.00391326	0.0119119
13	32889611	32973805	84195	+	ensembl_havana	gene	NA	NA	ENSG00000139618	10	BRCA2	ensembl_havana	protein_coding	0.728548	3.24913	5.88303	0.0204322	0.0447477
2	155554811	155714863	160053	+	ensembl_havana	gene	NA	NA	ENSG00000162989	3	KCNJ3	ensembl_havana	protein_coding	-1.13518	2.55104	4.12248	0.0497589	0.0926065
22	42532442	42535938	3497	-	havana	gene	NA	NA	ENSG00000232710	1	RP4-669P10.16	havana	sense_intronic	-2.65863	1.57212	34.6899	9.77261e-07	3.17856e-05
5	115091341	115091983	643	+	havana	gene	NA	NA	ENSG00000248709	1	CTC-505O3.2	havana	lincRNA	-0.407521	3.60398	0.60478	0.441844	0.543475
8	48649471	48651648	2178	-	ensembl_havana	gene	NA	NA	ENSG00000221869	4	CEBPD	ensembl_havana	protein_coding	1.0932	3.81841	11.5125	0.00169482	0.00614895
4	122589110	122618268	29159	-	ensembl_havana	gene	NA	NA	ENSG00000164111	10	ANXA5	ensembl_havana	protein_coding	1.09711	6.84817	15.8693	0.000316436	0.00171749
1	57394883	57431813	36931	-	ensembl_havana	gene	NA	NA	ENSG00000021852	8	C8B	ensembl_havana	protein_coding	-0.0810663	9.37655	0.0409813	0.840714	0.882832
2	11674242	11782914	108673	+	ensembl_havana	gene	NA	NA	ENSG00000196208	9	GREB1	ensembl_havana	protein_coding	-0.900371	3.55097	3.00077	0.0917908	0.153135
7	65841031	65866325	25295	-	havana	gene	NA	NA	ENSG00000179406	6	LINC00174	havana	lincRNA	-2.21013	2.75922	39.0094	3.27383e-07	1.74661e-05
7	99564343	99573780	9438	-	ensembl_havana	gene	NA	NA	ENSG00000160862	8	AZGP1	ensembl_havana	protein_coding	-0.365511	9.84351	1.13665	0.293453	0.392635
4	174252846	174256276	3431	-	ensembl_havana	gene	NA	NA	ENSG00000164104	7	HMGB2	ensembl_havana	protein_coding	0.897398	3.87249	12.671	0.00106585	0.00427571
19	13001840	13025021	23182	+	ensembl_havana	gene	NA	NA	ENSG00000105607	8	GCDH	ensembl_havana	protein_coding	-1.1969	5.7961	11.325	0.00182935	0.00653496
20	43538703	43587676	48974	+	ensembl_havana	gene	NA	NA	ENSG00000101104	8	PABPC1L	ensembl_havana	protein_coding	-2.13906	3.33922	29.2202	4.33723e-06	8.1614e-05
5	38845960	38945698	99739	+	ensembl_havana	gene	NA	NA	ENSG00000145623	8	OSMR	ensembl_havana	protein_coding	1.18346	5.17845	14.5177	0.000522809	0.00251101
1	212738676	212794119	55444	+	ensembl_havana	gene	NA	NA	ENSG00000162772	12	ATF3	ensembl_havana	protein_coding	0.512967	2.76786	3.7818	0.0596459	0.107648
12	26272959	26278060	5102	-	ensembl_havana	gene	NA	NA	ENSG00000123095	5	BHLHE41	ensembl_havana	protein_coding	2.40078	1.43242	24.0782	1.99821e-05	0.000228573
6	31783291	31785723	2433	+	ensembl_havana	gene	NA	NA	ENSG00000204389	8	HSPA1A	ensembl_havana	protein_coding	0.111584	5.2724	0.137863	0.712593	0.782171
8	79578282	79632000	53719	+	ensembl_havana	gene	NA	NA	ENSG00000104427	7	ZC2HC1A	ensembl_havana	protein_coding	1.83002	1.86505	24.0697	2.0035e-05	0.000228855
6	29523292	29527702	4411	-	ensembl_havana	gene	NA	NA	ENSG00000213886	3	UBD	ensembl_havana	protein_coding	4.23606	1.08855	47.093	4.99106e-08	5.69673e-06
X	134021656	134049297	27642	-	ensembl_havana	gene	NA	NA	ENSG00000101928	8	MOSPD1	ensembl_havana	protein_coding	1.23561	3.38313	18.7046	0.000115704	0.000806989
8	104426942	104455681	28740	+	ensembl_havana	gene	NA	NA	ENSG00000164934	9	DCAF13	ensembl_havana	protein_coding	0.539596	5.13829	4.81195	0.0348072	0.0691851
4	169013666	169108841	95176	+	ensembl_havana	gene	NA	NA	ENSG00000109511	6	ANXA10	ensembl_havana	protein_coding	-0.0724228	5.06378	0.0282655	0.867428	0.903241
1	9352939	9429591	76653	+	ensembl_havana	gene	NA	NA	ENSG00000171621	9	SPSB1	ensembl_havana	protein_coding	0.787324	4.25287	6.99597	0.0120332	0.0291908
12	100550135	100567437	17303	-	ensembl_havana	gene	NA	NA	ENSG00000238105	3	GOLGA2P5	ensembl_havana	pseudogene	-2.26688	4.52185	74.8351	2.58176e-10	4.52601e-07
6	46097730	46114436	16707	+	ensembl_havana	gene	NA	NA	ENSG00000001561	6	ENPP4	ensembl_havana	protein_coding	1.17287	4.68734	16.5203	0.000249804	0.00143557
9	34521038	34523039	2002	-	ensembl_havana	gene	NA	NA	ENSG00000168913	6	ENHO	ensembl_havana	protein_coding	-2.20575	2.28184	14.1225	0.000607307	0.00282073
6	26045639	26046097	459	+	ensembl_havana	gene	NA	NA	ENSG00000196532	4	HIST1H3C	ensembl_havana	protein_coding	0.176649	2.4495	0.219765	0.642047	0.724051
18	52385091	52562747	177657	+	ensembl_havana	gene	NA	NA	ENSG00000041353	5	RAB27B	ensembl_havana	protein_coding	1.20087	3.08653	8.80267	0.00531838	0.0151897
1	214522039	214725792	203754	-	ensembl_havana	gene	NA	NA	ENSG00000152104	7	PTPN14	ensembl_havana	protein_coding	0.999785	4.20839	14.4594	0.000534452	0.00255729
19	11242196	11266484	24289	-	ensembl_havana	gene	NA	NA	ENSG00000161888	7	SPC24	ensembl_havana	protein_coding	0.852111	1.61296	4.2096	0.0475283	0.0893591
22	30636436	30642840	6405	-	ensembl_havana	gene	NA	NA	ENSG00000128342	4	LIF	ensembl_havana	protein_coding	1.56392	1.30259	7.42441	0.00987052	0.0249835
14	106967049	106967788	740	-	havana	gene	NA	NA	ENSG00000211962	2	IGHV1-46	havana	IG_V_gene	3.28087	1.35678	36.957	5.45827e-07	2.30678e-05
8	71485677	71520622	34946	-	ensembl_havana	gene	NA	NA	ENSG00000067167	3	TRAM1	ensembl_havana	protein_coding	1.29525	8.23402	28.5013	5.29728e-06	9.35973e-05
19	14164177	14169971	5795	-	ensembl_havana	gene	NA	NA	ENSG00000187867	4	PALM3	ensembl_havana	protein_coding	-2.00892	2.60999	19.5357	8.71165e-05	0.000659681
7	81328322	81399754	71433	-	ensembl_havana	gene	NA	NA	ENSG00000019991	11	HGF	ensembl_havana	protein_coding	1.58479	5.89135	24.5394	1.73253e-05	0.000206177
6	24775159	24786327	11169	+	ensembl_havana	gene	NA	NA	ENSG00000112312	5	GMNN	ensembl_havana	protein_coding	0.877046	3.94537	15.9254	0.000309376	0.00168561
10	60094735	60130513	35779	+	ensembl_havana	gene	NA	NA	ENSG00000072401	10	UBE2D1	ensembl_havana	protein_coding	1.84767	3.32394	77.1226	1.74196e-10	3.8913e-07
3	72937224	73047289	110066	+	ensembl_havana	gene	NA	NA	ENSG00000172986	8	GXYLT2	ensembl_havana	protein_coding	2.69436	0.946133	17.7192	0.000163018	0.0010413
10	5077546	5149878	72333	+	ensembl_havana	gene	NA	NA	ENSG00000196139	7	AKR1C3	ensembl_havana	protein_coding	-0.116415	7.23404	0.244751	0.623799	0.708891
19	9964394	10047228	82835	-	ensembl_havana	gene	NA	NA	ENSG00000105088	4	OLFM2	ensembl_havana	protein_coding	-0.370344	3.581	0.482283	0.49185	0.590893
13	30083547	30169825	86279	-	ensembl_havana	gene	NA	NA	ENSG00000139514	8	SLC7A1	ensembl_havana	protein_coding	1.33732	1.89212	8.12902	0.00717042	0.0192951
7	82383329	82792246	408918	-	ensembl_havana	gene	NA	NA	ENSG00000186472	15	PCLO	ensembl_havana	protein_coding	2.00904	1.13442	8.91659	0.00505946	0.0146401
4	90157537	90229161	71625	-	ensembl_havana	gene	NA	NA	ENSG00000185477	4	GPRIN3	ensembl_havana	protein_coding	1.65612	4.71253	39.0443	3.24592e-07	1.73823e-05
2	145425534	145940216	514683	+	havana	gene	NA	NA	ENSG00000226674	4	TEX41	havana	lincRNA	0.338411	0.858247	0.380909	0.541003	0.635559
19	20278037	20311299	33263	+	ensembl_havana	gene	NA	NA	ENSG00000256229	3	ZNF486	ensembl_havana	protein_coding	0.955702	2.06232	4.28064	0.0457909	0.0865819
1	16083102	16113089	29988	+	ensembl_havana	gene	NA	NA	ENSG00000162458	8	FBLIM1	ensembl_havana	protein_coding	0.766526	2.83596	3.57077	0.0668836	0.11786
3	194060494	194072057	11564	-	ensembl_havana	gene	NA	NA	ENSG00000178772	6	CPN2	ensembl_havana	protein_coding	-0.623115	7.04809	2.9057	0.0968889	0.159832
6	167684657	167729507	44851	+	ensembl_havana	gene	NA	NA	ENSG00000112494	5	UNC93A	ensembl_havana	protein_coding	0.202418	3.35132	0.203063	0.654963	0.734696
7	87505531	87538856	33326	+	ensembl_havana	gene	NA	NA	ENSG00000006634	3	DBF4	ensembl_havana	protein_coding	0.919555	2.61738	11.9647	0.00140959	0.00531639
5	66675206	67101066	425861	+	havana	gene	NA	NA	ENSG00000249364	1	RP11-434D9.1	havana	lincRNA	0.833526	4.20334	3.64145	0.0643618	0.114458
10	90694831	90751147	56317	-	ensembl_havana	gene	NA	NA	ENSG00000107796	8	ACTA2	ensembl_havana	protein_coding	1.09505	5.196	10.3871	0.00269639	0.00883559
13	53029564	53050763	21200	+	ensembl_havana	gene	NA	NA	ENSG00000136108	10	CKAP2	ensembl_havana	protein_coding	1.07681	3.67384	19.8623	7.78486e-05	0.00060533
20	35973088	36034453	61366	+	ensembl_havana	gene	NA	NA	ENSG00000197122	7	SRC	ensembl_havana	protein_coding	0.236326	3.47445	0.34723	0.559367	0.652748
8	120846216	120868250	22035	-	ensembl_havana	gene	NA	NA	ENSG00000136982	5	DSCC1	ensembl_havana	protein_coding	0.747617	1.52457	7.4467	0.00976094	0.0247819
11	67351066	67354131	3066	+	ensembl_havana	gene	NA	NA	ENSG00000084207	11	GSTP1	ensembl_havana	protein_coding	0.618658	4.2111	1.46288	0.23436	0.327878
1	184759858	184943682	183825	-	ensembl_havana	gene	NA	NA	ENSG00000135842	12	FAM129A	ensembl_havana	protein_coding	1.19059	3.81014	17.4186	0.000181245	0.00113049
8	121072019	121384275	312257	+	ensembl_havana	gene	NA	NA	ENSG00000187955	7	COL14A1	ensembl_havana	protein_coding	1.22178	5.51438	8.77169	0.00539122	0.0153669
11	56949221	56959191	9971	+	ensembl_havana	gene	NA	NA	ENSG00000183908	5	LRRC55	ensembl_havana	protein_coding	-1.37219	1.6219	4.37083	0.043685	0.0833457
10	61786056	62493248	707193	-	ensembl_havana	gene	NA	NA	ENSG00000151150	16	ANK3	ensembl_havana	protein_coding	0.864051	5.47076	5.48303	0.0248574	0.0525334
2	89384673	89385283	611	-	havana	gene	NA	NA	ENSG00000244437	1	IGKV3-15	havana	IG_V_gene	2.45681	1.52378	18.824	0.000111051	0.000785752
1	161494036	161496681	2646	+	ensembl_havana	gene	NA	NA	ENSG00000173110	6	HSPA6	ensembl_havana	protein_coding	0.691313	1.60689	1.93044	0.173249	0.257698
2	89065324	89106126	40803	+	havana	gene	NA	NA	ENSG00000230006	3	ANKRD36BP2	havana	pseudogene	2.98256	1.53193	37.426	4.85021e-07	2.16076e-05
7	12726481	12730559	4079	+	ensembl_havana	gene	NA	NA	ENSG00000122644	8	ARL4A	ensembl_havana	protein_coding	1.16627	3.52885	16.4798	0.000253476	0.00145036
1	213031597	213072705	41109	+	ensembl_havana	gene	NA	NA	ENSG00000162769	8	FLVCR1	ensembl_havana	protein_coding	0.577959	3.04844	11.1872	0.00193177	0.00682494
13	42031695	42045018	13324	+	ensembl_havana	gene	NA	NA	ENSG00000102760	12	RGCC	ensembl_havana	protein_coding	2.61526	1.32367	41.8225	1.65997e-07	1.17151e-05
15	49170083	49172380	2298	+	havana	gene	NA	NA	ENSG00000255302	3	EID1	havana	protein_coding	1.61622	5.66268	49.0045	3.28902e-08	4.79299e-06
5	77656339	77776562	120224	+	ensembl_havana	gene	NA	NA	ENSG00000085365	13	SCAMP1	ensembl_havana	protein_coding	1.6606	5.25659	58.7068	4.52748e-09	1.96303e-06
MT	12337	14148	1812	+	insdc	gene	NA	NA	ENSG00000198786	2	MT-ND5	insdc	protein_coding	-0.377927	8.14566	1.02229	0.318727	0.419947
12	21284136	21392180	108045	+	ensembl_havana	gene	NA	NA	ENSG00000134538	2	SLCO1B1	ensembl_havana	protein_coding	0.44016	9.17406	0.741622	0.394844	0.497356
8	62413116	62627155	214040	-	ensembl_havana	gene	NA	NA	ENSG00000198363	11	ASPH	ensembl_havana	protein_coding	0.665251	7.87077	9.76457	0.00350304	0.0108642
19	48373723	48389654	15932	-	ensembl_havana	gene	NA	NA	ENSG00000105398	3	SULT2A1	ensembl_havana	protein_coding	0.906516	9.26767	4.68972	0.0370504	0.0729117
19	17905637	17923891	18255	+	ensembl_havana	gene	NA	NA	ENSG00000179913	6	B3GNT3	ensembl_havana	protein_coding	2.55719	1.17408	17.5822	0.000171072	0.00108302
11	119179241	119192231	12991	-	ensembl_havana	gene	NA	NA	ENSG00000076706	10	MCAM	ensembl_havana	protein_coding	0.687188	3.8108	4.30947	0.0451058	0.0855555
22	24825178	24891042	65865	-	ensembl_havana	gene	NA	NA	ENSG00000178803	6	ADORA2A-AS1	ensembl_havana	antisense	-1.47948	4.68268	15.5614	0.000354301	0.00186774
5	1456595	1524092	67498	-	ensembl_havana	gene	NA	NA	ENSG00000153395	5	LPCAT1	ensembl_havana	protein_coding	0.539466	3.96965	3.23663	0.0804008	0.137334
17	80186273	80219005	32733	+	ensembl_havana	gene	NA	NA	ENSG00000141526	10	SLC16A3	ensembl_havana	protein_coding	0.369917	2.21022	0.583445	0.449945	0.551179
6	151815165	151942328	127164	+	ensembl_havana	gene	NA	NA	ENSG00000120262	8	CCDC170	ensembl_havana	protein_coding	0.696895	2.71043	2.94047	0.0949882	0.157394
11	61025762	61062896	37135	-	ensembl_havana	gene	NA	NA	ENSG00000167992	8	VWCE	ensembl_havana	protein_coding	-0.962983	2.93382	3.3958	0.0736142	0.127716
3	20202085	20227784	25700	-	ensembl_havana	gene	NA	NA	ENSG00000129810	10	SGOL1	ensembl_havana	protein_coding	0.77493	0.994266	3.18225	0.0828784	0.140805
4	186422851	186456766	33916	-	ensembl_havana	gene	NA	NA	ENSG00000154553	9	PDLIM3	ensembl_havana	protein_coding	1.53131	2.44137	23.3164	2.52863e-05	0.000268994
3	164904508	164914897	10390	-	ensembl_havana	gene	NA	NA	ENSG00000121871	3	SLITRK3	ensembl_havana	protein_coding	-1.33159	1.44204	3.23649	0.0804073	0.137334
2	44039611	44066004	26394	-	ensembl_havana	gene	NA	NA	ENSG00000138075	7	ABCG5	ensembl_havana	protein_coding	-1.12047	6.16354	13.5653	0.000751909	0.00329437
5	32531739	32604185	72447	+	ensembl_havana	gene	NA	NA	ENSG00000113387	7	SUB1	ensembl_havana	protein_coding	1.23501	6.73567	46.8125	5.24416e-08	5.89949e-06
11	17373273	17398888	25616	+	ensembl_havana	gene	NA	NA	ENSG00000188211	4	NCR3LG1	ensembl_havana	protein_coding	1.15089	1.84751	6.5728	0.0146781	0.0342351
8	92006024	92053292	47269	-	ensembl_havana	gene	NA	NA	ENSG00000155099	3	TMEM55A	ensembl_havana	protein_coding	1.80271	2.44504	29.6307	3.8608e-06	7.5276e-05
10	82031576	82049440	17865	-	ensembl_havana	gene	NA	NA	ENSG00000151224	8	MAT1A	ensembl_havana	protein_coding	-0.89948	10.3816	8.04171	0.00744992	0.0199034
X	100353178	100418670	65493	+	ensembl_havana	gene	NA	NA	ENSG00000102384	9	CENPI	ensembl_havana	protein_coding	0.715462	1.28262	3.77944	0.0597258	0.107732
2	28974506	29025806	51301	+	ensembl_havana	gene	NA	NA	ENSG00000213639	5	PPP1CB	ensembl_havana	protein_coding	1.71318	7.00747	135.477	8.98042e-14	1.40427e-09
16	28510683	28523372	12690	-	ensembl_havana	gene	NA	NA	ENSG00000197272	2	IL27	ensembl_havana	protein_coding	-2.18868	2.46143	21.2402	4.93893e-05	0.000435589
19	281040	291393	10354	-	ensembl_havana	gene	NA	NA	ENSG00000141934	5	PPAP2C	ensembl_havana	protein_coding	1.90249	1.07287	10.3285	0.00276352	0.009014
12	9220260	9268825	48566	-	ensembl_havana	gene	NA	NA	ENSG00000175899	10	A2M	ensembl_havana	protein_coding	1.63023	12.1334	21.0389	5.25422e-05	0.000455674
2	186603355	186698017	94663	+	ensembl_havana	gene	NA	NA	ENSG00000188738	9	FSIP2	ensembl_havana	protein_coding	1.19257	1.35903	3.13516	0.0850934	0.144067
1	159568088	159569017	930	+	havana	gene	NA	NA	ENSG00000158731	2	OR10J6P	havana	pseudogene	-1.32963	3.03205	7.75613	0.0084838	0.0221582
2	128176003	128186822	10820	+	ensembl_havana	gene	NA	NA	ENSG00000115718	13	PROC	ensembl_havana	protein_coding	-0.936491	7.32175	7.57136	0.00922834	0.0237146
14	55405668	55493823	88156	-	ensembl_havana	gene	NA	NA	ENSG00000198554	7	WDHD1	ensembl_havana	protein_coding	0.696581	2.49541	5.10837	0.0299512	0.0612156
X	153576892	153603006	26115	-	ensembl_havana	gene	NA	NA	ENSG00000196924	10	FLNA	ensembl_havana	protein_coding	0.617794	6.75336	3.36437	0.0749014	0.129418
5	80625824	80689998	64175	-	ensembl_havana	gene	NA	NA	ENSG00000172497	4	ACOT12	ensembl_havana	protein_coding	0.215414	6.07527	0.280492	0.599632	0.688685
14	92335756	92414331	78576	-	ensembl_havana	gene	NA	NA	ENSG00000140092	10	FBLN5	ensembl_havana	protein_coding	1.60121	4.44316	17.8628	0.000155007	0.00100616
8	74903587	74941322	37736	+	ensembl_havana	gene	NA	NA	ENSG00000154589	2	LY96	ensembl_havana	protein_coding	1.32552	2.50339	12.1758	0.00129737	0.0049882
6	112429963	112576141	146179	-	ensembl_havana	gene	NA	NA	ENSG00000112769	14	LAMA4	ensembl_havana	protein_coding	0.576555	4.42461	4.82471	0.0345816	0.0687968
15	63481668	63559981	78314	+	ensembl_havana	gene	NA	NA	ENSG00000166128	8	RAB8B	ensembl_havana	protein_coding	1.41062	5.39205	37.8857	4.32319e-07	2.00005e-05
2	21346789	21366144	19356	+	havana	gene	NA	NA	ENSG00000218819	3	TDRD15	havana	protein_coding	1.43247	2.48973	7.7567	0.0084816	0.0221562
14	23305766	23318236	12471	+	ensembl_havana	gene	NA	NA	ENSG00000157227	8	MMP14	ensembl_havana	protein_coding	0.668211	4.52867	6.3813	0.0160756	0.0369125
3	10068098	10143614	75517	+	ensembl_havana	gene	NA	NA	ENSG00000144554	6	FANCD2	ensembl_havana	protein_coding	0.485096	2.66518	1.85909	0.181201	0.267104
7	113726382	114333827	607446	+	ensembl_havana	gene	NA	NA	ENSG00000128573	18	FOXP2	ensembl_havana	protein_coding	-0.590987	3.59598	1.63566	0.209109	0.298915
1	117686209	117753556	67348	-	ensembl_havana	gene	NA	NA	ENSG00000134258	12	VTCN1	ensembl_havana	protein_coding	3.58043	1.13417	29.1594	4.41286e-06	8.22453e-05
2	234590584	234681945	91362	+	ensembl_havana	gene	NA	NA	ENSG00000244122	2	UGT1A7	ensembl_havana	protein_coding	-1.83149	2.29752	10.8083	0.00226251	0.00769941
6	26043455	26043885	431	-	ensembl_havana	gene	NA	NA	ENSG00000196226	2	HIST1H2BB	ensembl_havana	protein_coding	0.423924	2.50338	1.33559	0.255429	0.350541
2	88422510	88427635	5126	-	ensembl_havana	gene	NA	NA	ENSG00000163586	5	FABP1	ensembl_havana	protein_coding	0.0685877	9.43505	0.034877	0.852903	0.891798
20	44637547	44645200	7654	+	ensembl_havana	gene	NA	NA	ENSG00000100985	7	MMP9	ensembl_havana	protein_coding	2.65703	0.765545	22.0921	3.74516e-05	0.000357965
16	70010200	70099851	89652	-	ensembl_havana	gene	NA	NA	ENSG00000196696	8	PDXDC2P	ensembl_havana	processed_transcript	-2.08187	2.74122	56.7194	6.61707e-09	2.35162e-06
1	228395831	228566577	170747	+	ensembl_havana	gene	NA	NA	ENSG00000154358	15	OBSCN	ensembl_havana	protein_coding	-0.975807	2.5444	3.4849	0.0700967	0.122552
9	6532464	6645650	113187	-	ensembl_havana	gene	NA	NA	ENSG00000178445	8	GLDC	ensembl_havana	protein_coding	-0.535493	6.70481	2.39309	0.130624	0.20387
8	48872745	48890720	17976	+	ensembl_havana	gene	NA	NA	ENSG00000104738	12	MCM4	ensembl_havana	protein_coding	0.362242	4.83527	2.80144	0.102843	0.167468
22	31500758	31516055	15298	-	ensembl_havana	gene	NA	NA	ENSG00000198832	6	SELM	ensembl_havana	protein_coding	1.03362	2.0151	6.48602	0.0152944	0.0354099
9	34709002	34710121	1120	-	ensembl_havana	gene	NA	NA	ENSG00000137077	3	CCL21	ensembl_havana	protein_coding	1.68452	2.67109	11.8816	0.00145985	0.00547294
3	11034410	11080933	46524	+	ensembl_havana	gene	NA	NA	ENSG00000157103	6	SLC6A1	ensembl_havana	protein_coding	-0.864786	7.38585	6.30712	0.016655	0.0379531
1	203444956	203460480	15525	+	ensembl_havana	gene	NA	NA	ENSG00000188783	5	PRELP	ensembl_havana	protein_coding	0.862314	3.15727	3.31387	0.0770235	0.132455
20	56223448	56286592	63145	-	ensembl_havana	gene	NA	NA	ENSG00000124225	11	PMEPA1	ensembl_havana	protein_coding	2.19109	2.35029	28.2748	5.68715e-06	9.74041e-05
1	161475220	161493803	18584	+	ensembl_havana	gene	NA	NA	ENSG00000143226	9	FCGR2A	ensembl_havana	protein_coding	1.0255	3.73701	14.2067	0.000588148	0.00275321
15	33010175	33026870	16696	+	ensembl_havana	gene	NA	NA	ENSG00000166923	6	GREM1	ensembl_havana	protein_coding	2.033	1.49234	12.1704	0.0013002	0.00499783
9	131683174	131704320	21147	+	ensembl_havana	gene	NA	NA	ENSG00000175287	14	PHYHD1	ensembl_havana	protein_coding	-1.03879	3.895	9.22781	0.00441844	0.0131128
1	94350761	94374966	24206	-	ensembl_havana	gene	NA	NA	ENSG00000023909	5	GCLM	ensembl_havana	protein_coding	1.29244	6.29651	32.5201	1.7376e-06	4.58786e-05
12	121163538	121177811	14274	+	ensembl_havana	gene	NA	NA	ENSG00000122971	4	ACADS	ensembl_havana	protein_coding	-1.24576	5.7557	14.1805	0.000594033	0.0027728
18	44681413	44702745	21333	-	ensembl_havana	gene	NA	NA	ENSG00000134049	3	IER3IP1	ensembl_havana	protein_coding	1.52019	4.23507	34.9739	9.07516e-07	3.05837e-05
6	27775899	27776429	531	+	ensembl_havana	gene	NA	NA	ENSG00000196747	3	HIST1H2AI	ensembl_havana	protein_coding	1.00427	1.05435	6.93825	0.0123559	0.029832
1	48226200	48462567	236368	-	havana	gene	NA	NA	ENSG00000269113	3	TRABD2B	havana	protein_coding	-1.45144	3.09484	9.44856	0.00401669	0.0121582
17	66970629	67057205	86577	-	ensembl_havana	gene	NA	NA	ENSG00000154258	12	ABCA9	ensembl_havana	protein_coding	-0.651619	5.36368	4.1249	0.0496953	0.0925102
X	73641085	73753752	112668	+	ensembl_havana	gene	NA	NA	ENSG00000147100	5	SLC16A2	ensembl_havana	protein_coding	-0.628004	6.38756	3.55566	0.0674369	0.118671
15	25332808	25334043	1236	+	ensembl_havana	gene	NA	NA	ENSG00000261069	2	SNORD116-20	ensembl_havana	lincRNA	0.615759	3.13192	2.05817	0.160027	0.241213
19	54663846	54676944	13099	-	ensembl_havana	gene	NA	NA	ENSG00000167608	7	TMC4	ensembl_havana	protein_coding	0.695405	1.60714	1.22691	0.275359	0.373086
10	92671853	92681033	9181	-	ensembl_havana	gene	NA	NA	ENSG00000148677	6	ANKRD1	ensembl_havana	protein_coding	4.29391	0.570576	31.9017	2.05606e-06	5.13771e-05
4	142240604	142253772	13169	-	havana	gene	NA	NA	ENSG00000248810	1	RP11-362F19.1	havana	lincRNA	-0.764727	1.23617	0.889377	0.351936	0.453874
13	77454312	77460540	6229	-	ensembl_havana	gene	NA	NA	ENSG00000178695	4	KCTD12	ensembl_havana	protein_coding	1.91186	5.3453	64.7252	1.47669e-09	1.15455e-06
18	21178890	21242849	63960	-	ensembl_havana	gene	NA	NA	ENSG00000154065	12	ANKRD29	ensembl_havana	protein_coding	1.67495	2.29941	33.2425	1.42258e-06	4.06671e-05
X	192989	220023	27035	+	ensembl_havana	gene	NA	NA	ENSG00000182378	8	PLCXD1	ensembl_havana	protein_coding	-1.46036	3.9749	10.5596	0.00250884	0.00835586
8	104033291	104085279	51989	+	ensembl_havana	gene	NA	NA	ENSG00000155097	7	ATP6V1C1	ensembl_havana	protein_coding	0.506197	6.49015	4.20754	0.0475797	0.089445
5	121647049	121799914	152866	+	ensembl_havana	gene	NA	NA	ENSG00000064692	14	SNCAIP	ensembl_havana	protein_coding	-0.0240504	1.41278	0.00177658	0.966613	0.976215
4	85504132	85572491	68360	+	ensembl_havana	gene	NA	NA	ENSG00000163624	5	CDS1	ensembl_havana	protein_coding	0.57605	1.74328	1.14417	0.291896	0.390977
9	114659046	114697649	38604	+	ensembl_havana	gene	NA	NA	ENSG00000148154	5	UGCG	ensembl_havana	protein_coding	1.11997	5.91047	12.2516	0.00125873	0.00486717
5	94039446	94620279	580834	-	ensembl_havana	gene	NA	NA	ENSG00000175471	15	MCTP1	ensembl_havana	protein_coding	1.22131	3.6789	15.3463	0.000383588	0.00198681
9	78505560	78977255	471696	+	ensembl_havana	gene	NA	NA	ENSG00000099139	9	PCSK5	ensembl_havana	protein_coding	1.03602	3.29222	10.9481	0.00213543	0.00736312
21	18965971	18985265	19295	-	ensembl_havana	gene	NA	NA	ENSG00000154640	10	BTG3	ensembl_havana	protein_coding	0.983467	2.41265	10.2838	0.00281348	0.00913511
19	4536421	4540486	4066	-	ensembl_havana	gene	NA	NA	ENSG00000171236	9	LRG1	ensembl_havana	protein_coding	-0.319223	8.36808	0.427979	0.517142	0.613967
13	110958159	111165374	207216	+	ensembl_havana	gene	NA	NA	ENSG00000134871	13	COL4A2	ensembl_havana	protein_coding	0.746011	6.10842	4.36248	0.0438753	0.0835967
13	31710762	31736525	25764	-	ensembl_havana	gene	NA	NA	ENSG00000120694	15	HSPH1	ensembl_havana	protein_coding	0.334895	5.91436	1.39263	0.245705	0.340009
16	8768422	8878432	110011	+	ensembl_havana	gene	NA	NA	ENSG00000183044	7	ABAT	ensembl_havana	protein_coding	-0.622969	9.21354	3.4905	0.0698727	0.122228
17	38333263	38351908	18646	+	ensembl_havana	gene	NA	NA	ENSG00000108352	7	RAPGEFL1	ensembl_havana	protein_coding	-2.64403	2.75994	43.2419	1.19278e-07	9.41998e-06
12	77415027	77459360	44334	-	ensembl_havana	gene	NA	NA	ENSG00000165891	11	E2F7	ensembl_havana	protein_coding	0.27204	0.752497	0.27651	0.602224	0.691053
9	8314246	10612723	2298478	-	ensembl_havana	gene	NA	NA	ENSG00000153707	11	PTPRD	ensembl_havana	protein_coding	-1.13873	5.02169	8.49686	0.0060862	0.0169251
12	110220890	110271212	50323	-	ensembl_havana	gene	NA	NA	ENSG00000111199	6	TRPV4	ensembl_havana	protein_coding	-0.934933	2.85625	5.90226	0.0202422	0.0443813
1	173768688	173793858	25171	-	ensembl_havana	gene	NA	NA	ENSG00000120334	11	CENPL	ensembl_havana	protein_coding	0.49074	2.0444	3.02488	0.0905272	0.151366
1	207131310	207143970	12661	-	ensembl_havana	gene	NA	NA	ENSG00000162897	10	FCAMR	ensembl_havana	protein_coding	0.0766152	2.64806	0.0206334	0.886584	0.918174
14	25278862	25519503	240642	-	ensembl_havana	gene	NA	NA	ENSG00000168952	11	STXBP6	ensembl_havana	protein_coding	0.330944	2.54109	1.40506	0.243633	0.337859
12	121406416	121418768	12353	-	havana	gene	NA	NA	ENSG00000241388	3	HNF1A-AS1	havana	antisense	-2.00391	3.1422	32.134	1.93017e-06	4.93171e-05
12	31433518	31479992	46475	-	ensembl_havana	gene	NA	NA	ENSG00000139146	9	FAM60A	ensembl_havana	protein_coding	1.27952	3.42617	27.4131	7.27743e-06	0.000115062
7	99578385	99585158	6774	+	ensembl_havana	gene	NA	NA	ENSG00000214313	4	AZGP1P1	ensembl_havana	pseudogene	-1.35166	3.71255	14.8473	0.000461904	0.00229222
1	201977073	201986316	9244	+	ensembl_havana	gene	NA	NA	ENSG00000163435	11	ELF3	ensembl_havana	protein_coding	0.362359	3.94471	1.21225	0.278199	0.376282
X	131157293	131209971	52679	+	ensembl_havana	gene	NA	NA	ENSG00000134602	11	MST4	ensembl_havana	protein_coding	1.16663	3.09136	10.9224	0.0021582	0.00742853
18	57098172	57364612	266441	-	ensembl_havana	gene	NA	NA	ENSG00000183287	9	CCBE1	ensembl_havana	protein_coding	0.880486	3.20852	6.17581	0.0177366	0.0399234
7	29959719	30029905	70187	-	ensembl_havana	gene	NA	NA	ENSG00000136193	12	SCRN1	ensembl_havana	protein_coding	1.424	3.61745	19.0153	0.000104002	0.000749089
13	66876967	67804468	927502	-	ensembl_havana	gene	NA	NA	ENSG00000184226	10	PCDH9	ensembl_havana	protein_coding	-0.142127	3.54224	0.0909654	0.76469	0.823573
14	106805209	106805716	508	-	havana	gene	NA	NA	ENSG00000231475	2	IGHV4-31	havana	IG_V_gene	3.23661	1.12246	19.4302	9.02889e-05	0.00067747
10	123237848	123357972	120125	-	ensembl_havana	gene	NA	NA	ENSG00000066468	16	FGFR2	ensembl_havana	protein_coding	0.628141	6.36319	2.32652	0.135929	0.210656
19	45116940	45140081	23142	+	havana	gene	NA	NA	ENSG00000216588	4	IGSF23	havana	protein_coding	-0.763433	3.05455	1.9856	0.167386	0.25035
17	18601311	18639431	38121	+	ensembl_havana	gene	NA	NA	ENSG00000108448	16	TRIM16L	ensembl_havana	protein_coding	-0.444015	3.20329	1.7268	0.197136	0.285454
11	72525353	72554719	29367	+	ensembl_havana	gene	NA	NA	ENSG00000168010	6	ATG16L2	ensembl_havana	protein_coding	-1.99413	3.84267	37.7597	4.46133e-07	2.03982e-05
8	38854388	38962663	108276	+	ensembl_havana	gene	NA	NA	ENSG00000168615	7	ADAM9	ensembl_havana	protein_coding	0.95469	5.55704	16.1185	0.000288931	0.00160316
18	9334765	9402418	67654	+	ensembl_havana	gene	NA	NA	ENSG00000128791	7	TWSG1	ensembl_havana	protein_coding	1.5658	4.10446	35.2911	8.35807e-07	2.9173e-05
7	20174278	20257027	82750	-	ensembl_havana	gene	NA	NA	ENSG00000183742	8	MACC1	ensembl_havana	protein_coding	2.1655	1.85202	21.2303	4.955e-05	0.000436269
14	96671016	96710666	39651	+	ensembl_havana	gene	NA	NA	ENSG00000168398	5	BDKRB2	ensembl_havana	protein_coding	2.50421	0.914242	20.0253	7.38695e-05	0.000583088
22	16147979	16193004	45026	-	havana	gene	NA	NA	ENSG00000206195	6	AP000525.9	havana	processed_transcript	0.635259	0.596114	1.95938	0.170143	0.253795
20	37554955	37581703	26749	+	ensembl_havana	gene	NA	NA	ENSG00000101447	9	FAM83D	ensembl_havana	protein_coding	-0.753284	2.49937	4.42044	0.0425723	0.0816013
18	319361	500722	181362	-	ensembl_havana	gene	NA	NA	ENSG00000158270	10	COLEC12	ensembl_havana	protein_coding	1.50501	1.09457	11.4167	0.00176225	0.00634791
5	102594403	102614361	19959	+	ensembl_havana	gene	NA	NA	ENSG00000181751	5	C5orf30	ensembl_havana	protein_coding	0.709139	1.57696	3.02979	0.0902952	0.151042
7	105888731	105926772	38042	-	ensembl_havana	gene	NA	NA	ENSG00000105835	7	NAMPT	ensembl_havana	protein_coding	0.535088	8.06077	1.73736	0.195803	0.284029
6	26216428	26216872	445	-	ensembl_havana	gene	NA	NA	ENSG00000187990	4	HIST1H2BG	ensembl_havana	protein_coding	0.585127	3.54376	3.29276	0.0779304	0.133735
1	52838501	52870131	31631	-	ensembl_havana	gene	NA	NA	ENSG00000085840	8	ORC1	ensembl_havana	protein_coding	0.457887	1.14812	1.13356	0.29411	0.393324
13	58205944	58303445	97502	+	ensembl_havana	gene	NA	NA	ENSG00000118946	7	PCDH17	ensembl_havana	protein_coding	0.674503	3.37075	4.13699	0.0493794	0.0920848
15	98462784	98517068	54285	+	ensembl_havana	gene	NA	NA	ENSG00000140450	7	ARRDC4	ensembl_havana	protein_coding	1.32548	5.17578	12.3726	0.00119954	0.00469047
3	52529354	52558511	29158	+	ensembl_havana	gene	NA	NA	ENSG00000010327	6	STAB1	ensembl_havana	protein_coding	-1.57308	6.64914	19.9732	7.5172e-05	0.000590983
6	3905144	3912213	7070	-	havana	gene	NA	NA	ENSG00000260604	1	RP1-140K8.5	havana	lincRNA	0.378336	0.746793	0.507791	0.480692	0.580566
8	124332090	124428590	96501	-	ensembl_havana	gene	NA	NA	ENSG00000156802	8	ATAD2	ensembl_havana	protein_coding	0.275163	5.80927	2.62271	0.114056	0.182343
16	90071273	90086536	15264	-	ensembl_havana	gene	NA	NA	ENSG00000003249	9	DBNDD1	ensembl_havana	protein_coding	0.253361	2.21973	0.27175	0.605354	0.693627
2	27309615	27323640	14026	+	ensembl_havana	gene	NA	NA	ENSG00000138030	8	KHK	ensembl_havana	protein_coding	-1.21524	7.28324	15.2488	0.00039771	0.0020465
10	60936350	61007534	71185	+	ensembl_havana	gene	NA	NA	ENSG00000165443	7	PHYHIPL	ensembl_havana	protein_coding	0.245989	1.91237	0.369771	0.546949	0.640791
10	18948334	18970568	22235	+	ensembl_havana	gene	NA	NA	ENSG00000165997	4	ARL5B	ensembl_havana	protein_coding	1.15637	6.29294	24.2058	1.92064e-05	0.000221833
7	99245817	99277621	31805	-	ensembl_havana	gene	NA	NA	ENSG00000106258	9	CYP3A5	ensembl_havana	protein_coding	-1.43354	8.83844	16.8983	0.000218093	0.00130024
8	63927638	63951730	24093	-	ensembl_havana	gene	NA	NA	ENSG00000137563	7	GGH	ensembl_havana	protein_coding	0.394979	6.78592	1.13466	0.29388	0.393071
2	85978467	86015189	36723	+	ensembl_havana	gene	NA	NA	ENSG00000168874	8	ATOH8	ensembl_havana	protein_coding	-0.499429	3.68462	1.90526	0.176007	0.261023
1	196788898	196928356	139459	+	ensembl_havana	gene	NA	NA	ENSG00000080910	7	CFHR2	ensembl_havana	protein_coding	0.25375	8.57879	0.32577	0.571708	0.662649
17	33762115	33775856	13742	-	ensembl_havana	gene	NA	NA	ENSG00000154760	9	SLFN13	ensembl_havana	protein_coding	1.32474	2.79407	11.4024	0.00177254	0.00637419
6	31949801	31970458	20658	+	ensembl_havana	gene	NA	NA	ENSG00000244731	3	C4A	ensembl_havana	protein_coding	-1.4821	7.25331	19.1269	0.00010011	0.000729116
9	34551430	34590121	38692	-	ensembl_havana	gene	NA	NA	ENSG00000122756	10	CNTFR	ensembl_havana	protein_coding	-2.79916	1.47957	17.6769	0.000165462	0.00105433
4	5712924	5830772	117849	+	ensembl_havana	gene	NA	NA	ENSG00000072840	8	EVC	ensembl_havana	protein_coding	1.43729	4.02683	14.669	0.00049386	0.00240405
5	146770374	146889619	119246	-	ensembl_havana	gene	NA	NA	ENSG00000113657	8	DPYSL3	ensembl_havana	protein_coding	1.58808	3.60646	22.5369	3.24713e-05	0.000322588
3	142534764	142608045	73282	-	ensembl_havana	gene	NA	NA	ENSG00000163710	3	PCOLCE2	ensembl_havana	protein_coding	-1.09224	4.12549	7.3324	0.010297	0.0258084
19	15270444	15311792	41349	-	ensembl_havana	gene	NA	NA	ENSG00000074181	4	NOTCH3	ensembl_havana	protein_coding	0.721855	2.49373	2.66724	0.111155	0.17849
15	23282281	23378228	95948	-	ensembl_havana	gene	NA	NA	ENSG00000140181	10	HERC2P2	ensembl_havana	pseudogene	-1.80658	3.53925	22.8904	2.90141e-05	0.00029692
10	4914093	4934167	20075	-	ensembl_havana	gene	NA	NA	ENSG00000151631	7	AKR1C6P	ensembl_havana	pseudogene	-0.922354	3.10696	3.70684	0.0621225	0.11116
3	191857184	192485553	628370	-	ensembl_havana	gene	NA	NA	ENSG00000114279	9	FGF12	ensembl_havana	protein_coding	3.04574	1.5078	40.166	2.47015e-07	1.4521e-05
3	133543083	133614680	71598	-	ensembl_havana	gene	NA	NA	ENSG00000154917	6	RAB6B	ensembl_havana	protein_coding	0.818647	1.02327	2.81838	0.101856	0.16622
11	46740730	46761056	20327	+	ensembl_havana	gene	NA	NA	ENSG00000180210	10	F2	ensembl_havana	protein_coding	-0.547033	9.92891	3.11647	0.085974	0.145291
2	88469835	88486146	16312	+	ensembl_havana	gene	NA	NA	ENSG00000144115	12	THNSL2	ensembl_havana	protein_coding	-0.851788	5.14115	4.42386	0.0424968	0.0814664
4	55095264	55164414	69151	+	ensembl_havana	gene	NA	NA	ENSG00000134853	7	PDGFRA	ensembl_havana	protein_coding	1.93524	6.0194	38.8062	3.44156e-07	1.78198e-05
1	240652873	240775449	122577	-	ensembl_havana	gene	NA	NA	ENSG00000180875	4	GREM2	ensembl_havana	protein_coding	0.614458	4.16853	2.37596	0.131966	0.205492
X	46946905	46947011	107	+	ensembl	gene	NA	NA	ENSG00000206685	1	RNU6-1189P	ensembl	snRNA	-2.06864	1.66533	16.7561	0.000229488	0.00134851
16	31094746	31100949	6204	-	ensembl_havana	gene	NA	NA	ENSG00000151006	7	PRSS53	ensembl_havana	protein_coding	-2.10006	2.16379	28.5577	5.24184e-06	9.28196e-05
13	113760105	113774995	14891	+	ensembl_havana	gene	NA	NA	ENSG00000057593	9	F7	ensembl_havana	protein_coding	-0.655792	6.66793	3.38674	0.0739827	0.128227
4	153539784	153601317	61534	-	ensembl_havana	gene	NA	NA	ENSG00000170006	7	TMEM154	ensembl_havana	protein_coding	0.91711	3.55021	4.14699	0.0491198	0.0916789
16	31142756	31147083	4328	-	ensembl_havana	gene	NA	NA	ENSG00000052344	11	PRSS8	ensembl_havana	protein_coding	-0.414436	2.41515	0.632732	0.431572	0.533815
Y	7142013	7249589	107577	+	ensembl_havana	gene	NA	NA	ENSG00000099725	10	PRKY	ensembl_havana	pseudogene	0.0508671	2.00695	0.00514639	0.943207	0.960155
7	5314000	5346501	32502	+	ensembl_havana	gene	NA	NA	ENSG00000164638	6	SLC29A4	ensembl_havana	protein_coding	0.182153	1.39975	0.0624437	0.804096	0.853947
12	72647288	72668687	21400	-	havana	gene	NA	NA	ENSG00000236333	3	TRHDE-AS1	havana	processed_transcript	-2.2063	1.26625	6.82433	0.0130383	0.0311696
1	241695434	241758944	63511	+	ensembl_havana	gene	NA	NA	ENSG00000117009	7	KMO	ensembl_havana	protein_coding	0.410517	6.47407	1.12267	0.296406	0.395705
9	97365415	97402531	37117	-	ensembl_havana	gene	NA	NA	ENSG00000165140	5	FBP1	ensembl_havana	protein_coding	0.125908	7.79684	0.141898	0.708614	0.778952
10	95066186	95242074	175889	-	ensembl_havana	gene	NA	NA	ENSG00000138119	12	MYOF	ensembl_havana	protein_coding	1.17087	4.32971	14.227	0.000583635	0.00273734
12	8071826	8088871	17046	-	ensembl_havana	gene	NA	NA	ENSG00000059804	11	SLC2A3	ensembl_havana	protein_coding	1.01928	3.32067	10.074	0.00307618	0.00983403
4	174448421	174512475	64055	+	ensembl_havana	gene	NA	NA	ENSG00000237125	4	HAND2-AS1	ensembl_havana	antisense	0.68267	2.81735	2.13487	0.152661	0.232011
19	47278140	47291851	13712	-	ensembl_havana	gene	NA	NA	ENSG00000105281	8	SLC1A5	ensembl_havana	protein_coding	0.473052	2.90724	1.62579	0.210459	0.300543
8	90914087	90940116	26030	+	ensembl_havana	gene	NA	NA	ENSG00000164823	5	OSGIN2	ensembl_havana	protein_coding	0.846634	4.88991	13.6185	0.000736636	0.00325206
3	46710487	46735194	24708	-	ensembl_havana	gene	NA	NA	ENSG00000178038	12	ALS2CL	ensembl_havana	protein_coding	-2.19254	4.38146	38.9789	3.29841e-07	1.74661e-05
6	41126244	41130924	4681	-	ensembl_havana	gene	NA	NA	ENSG00000095970	12	TREM2	ensembl_havana	protein_coding	2.10437	0.946059	20.575	6.1496e-05	0.000512041
9	130965658	131017527	51870	+	ensembl_havana	gene	NA	NA	ENSG00000106976	14	DNM1	ensembl_havana	protein_coding	-2.67049	1.7425	20.5756	6.14843e-05	0.000512041
17	3468738	3500392	31655	-	ensembl_havana	gene	NA	NA	ENSG00000196689	6	TRPV1	ensembl_havana	protein_coding	-2.74762	1.39833	35.1681	8.62888e-07	2.97858e-05
8	143845752	143859640	13889	-	ensembl_havana	gene	NA	NA	ENSG00000180155	14	LYNX1	ensembl_havana	protein_coding	-1.31196	4.86206	9.86245	0.00336486	0.0105257
1	19609052	19615744	6693	-	ensembl_havana	gene	NA	NA	ENSG00000162482	4	AKR7A3	ensembl_havana	protein_coding	0.146531	6.24012	0.150329	0.700505	0.771739
6	161123270	161174347	51078	+	ensembl_havana	gene	NA	NA	ENSG00000122194	14	PLG	ensembl_havana	protein_coding	-0.0769006	11.6728	0.0503864	0.823659	0.869653
14	106494135	106494597	463	-	havana	gene	NA	NA	ENSG00000211937	2	IGHV2-5	havana	IG_V_gene	2.8177	1.49597	24.0226	2.03305e-05	0.000230702
11	19138646	19197969	59324	+	ensembl_havana	gene	NA	NA	ENSG00000177054	9	ZDHHC13	ensembl_havana	protein_coding	1.26575	2.49371	13.7466	0.000701216	0.00313731
6	27093676	27100541	6866	-	ensembl_havana	gene	NA	NA	ENSG00000124635	7	HIST1H2BJ	ensembl_havana	protein_coding	0.408152	2.29791	1.46389	0.234196	0.327736
10	116853124	117708503	855380	+	ensembl_havana	gene	NA	NA	ENSG00000107518	12	ATRNL1	ensembl_havana	protein_coding	0.00845022	3.8461	0.000365459	0.984853	0.989403
17	57232860	57282066	49207	+	ensembl_havana	gene	NA	NA	ENSG00000068489	8	PRR11	ensembl_havana	protein_coding	0.639931	1.58858	3.2628	0.0792259	0.135661
11	8633584	8693413	59830	-	ensembl_havana	gene	NA	NA	ENSG00000166436	11	TRIM66	ensembl_havana	protein_coding	-1.78388	4.68684	34.4214	1.04838e-06	3.34466e-05
4	7194265	7744554	550290	+	ensembl_havana	gene	NA	NA	ENSG00000184985	12	SORCS2	ensembl_havana	protein_coding	-0.0514183	2.57956	0.0129819	0.90992	0.93615
8	117858174	117887105	28932	-	ensembl_havana	gene	NA	NA	ENSG00000164754	8	RAD21	ensembl_havana	protein_coding	0.806107	6.95046	15.1615	0.000409887	0.00209663
6	53426087	53481969	55883	-	havana	gene	NA	NA	ENSG00000231683	2	RP1-27K12.2	havana	lincRNA	0.567115	3.93933	1.85772	0.181358	0.26731
13	73629114	73651676	22563	+	ensembl_havana	gene	NA	NA	ENSG00000102554	9	KLF5	ensembl_havana	protein_coding	1.28836	1.3922	8.28122	0.00669858	0.0182834
1	54356912	54376759	19848	+	ensembl_havana	gene	NA	NA	ENSG00000211452	6	DIO1	ensembl_havana	protein_coding	0.00875472	7.30599	0.000617844	0.980307	0.986109
20	10618332	10654694	36363	-	ensembl	gene	NA	NA	ENSG00000101384	7	JAG1	ensembl	protein_coding	1.16363	4.81471	14.6917	0.000489664	0.00238829
17	67090430	67091640	1211	-	havana	gene	NA	NA	ENSG00000267361	1	LOC100421166	havana	pseudogene	-1.76813	2.60938	21.6482	4.3236e-05	0.000393807
7	26331541	26413949	82409	+	ensembl_havana	gene	NA	NA	ENSG00000086300	11	SNX10	ensembl_havana	protein_coding	1.33182	5.93415	22.6338	3.14824e-05	0.000315368
5	35852797	35879705	26909	+	ensembl_havana	gene	NA	NA	ENSG00000168685	10	IL7R	ensembl_havana	protein_coding	1.9431	4.13914	35.7948	7.33973e-07	2.75893e-05
14	106610313	106610852	540	-	havana	gene	NA	NA	ENSG00000211943	2	IGHV3-15	havana	IG_V_gene	2.35324	2.12225	27.5735	6.97245e-06	0.000111939
1	171217638	171255117	37480	+	ensembl_havana	gene	NA	NA	ENSG00000010932	11	FMO1	ensembl_havana	protein_coding	0.0663692	1.22083	0.00770507	0.930539	0.950597
17	74138534	74236454	97921	-	ensembl_havana	gene	NA	NA	ENSG00000141576	10	RNF157	ensembl_havana	protein_coding	0.639213	1.9158	2.03365	0.16247	0.244189
8	59465483	59495419	29937	+	ensembl_havana	gene	NA	NA	ENSG00000137575	7	SDCBP	ensembl_havana	protein_coding	1.10477	6.95179	34.1252	1.12404e-06	3.48834e-05
16	46614466	46655538	41073	-	ensembl_havana	gene	NA	NA	ENSG00000171241	4	SHCBP1	ensembl_havana	protein_coding	0.645399	0.905493	2.39186	0.130718	0.203975
1	204797779	204991950	194172	+	ensembl_havana	gene	NA	NA	ENSG00000163531	11	NFASC	ensembl_havana	protein_coding	1.2862	4.0315	11.7568	0.00153513	0.00568859
7	148504475	148581413	76939	-	ensembl_havana	gene	NA	NA	ENSG00000106462	6	EZH2	ensembl_havana	protein_coding	0.00927211	2.72473	0.00124142	0.972088	0.979732
2	157291802	157470247	178446	+	ensembl_havana	gene	NA	NA	ENSG00000115159	11	GPD2	ensembl_havana	protein_coding	0.814153	4.28094	13.7015	0.000712524	0.00317067
22	24236613	24241117	4505	-	havana	gene	NA	NA	ENSG00000218537	1	AP000350.4	havana	protein_coding	-2.39601	1.53315	11.4922	0.00170887	0.00618413
5	710475	767067	56593	-	ensembl_havana	gene	NA	NA	ENSG00000206077	6	ZDHHC11B	ensembl_havana	protein_coding	-2.67463	1.95943	33.9201	1.19628e-06	3.62053e-05
12	56223529	56230030	6502	+	ensembl_havana	gene	NA	NA	ENSG00000182796	8	TMEM198B	ensembl_havana	pseudogene	-1.93667	3.34817	20.4323	6.4481e-05	0.000528453
4	109663196	109684210	21015	-	ensembl_havana	gene	NA	NA	ENSG00000164089	4	ETNPPL	ensembl_havana	protein_coding	0.333431	6.50292	0.673202	0.41734	0.519988
8	145106167	145118735	12569	-	ensembl_havana	gene	NA	NA	ENSG00000178814	11	OPLAH	ensembl_havana	protein_coding	-2.04426	4.32108	21.7633	4.1651e-05	0.000383485
15	65385338	65407535	22198	-	ensembl_havana	gene	NA	NA	ENSG00000246922	4	UBAP1L	ensembl_havana	protein_coding	-1.89147	3.30154	36.4846	6.15297e-07	2.48615e-05
2	99235569	99347589	112021	-	ensembl_havana	gene	NA	NA	ENSG00000071073	8	MGAT4A	ensembl_havana	protein_coding	0.918341	5.52199	13.9005	0.000661024	0.00300216
14	73704205	73741348	37144	+	ensembl_havana	gene	NA	NA	ENSG00000100767	11	PAPLN	ensembl_havana	protein_coding	1.23032	2.41275	8.73305	0.00548357	0.0155846
7	75747043	75761505	14463	-	havana	gene	NA	NA	ENSG00000224273	1	AC005077.7	havana	pseudogene	-1.57937	1.92406	9.88912	0.00332692	0.0104485
22	19466982	19508135	41154	+	ensembl_havana	gene	NA	NA	ENSG00000093009	5	CDC45	ensembl_havana	protein_coding	0.338063	0.829996	0.481301	0.492289	0.591374
8	20831308	20852630	21323	+	havana	gene	NA	NA	ENSG00000253199	1	RP11-421P23.1	havana	lincRNA	-2.22202	1.03791	7.28289	0.0105346	0.026256
7	100218039	100240402	22364	-	ensembl_havana	gene	NA	NA	ENSG00000106327	8	TFR2	ensembl_havana	protein_coding	-0.787545	8.74467	4.55922	0.0396215	0.0770915
11	47199076	47207994	8919	-	ensembl_havana	gene	NA	NA	ENSG00000165912	11	PACSIN3	ensembl_havana	protein_coding	-1.4597	3.76271	13.3926	0.000803854	0.00345896
17	66587937	66760023	172087	+	havana	gene	NA	NA	ENSG00000267659	1	RP11-118B18.1	havana	lincRNA	-2.90451	1.49378	30.9612	2.66179e-06	6.03902e-05
6	25754927	25781419	26493	+	ensembl_havana	gene	NA	NA	ENSG00000146039	6	SLC17A4	ensembl_havana	protein_coding	-0.817013	6.53675	4.45433	0.04183	0.0804446
3	167453031	167543356	90326	+	ensembl_havana	gene	NA	NA	ENSG00000163536	8	SERPINI1	ensembl_havana	protein_coding	0.258191	1.94705	0.427251	0.517497	0.614341
16	68263014	68272005	8992	-	ensembl_havana	gene	NA	NA	ENSG00000103067	7	ESRP2	ensembl_havana	protein_coding	-1.22453	5.63126	15.8509	0.000318571	0.0017243
3	49721380	49726934	5555	-	ensembl_havana	gene	NA	NA	ENSG00000173531	11	MST1	ensembl_havana	protein_coding	-0.931588	7.02117	8.92961	0.00503073	0.0145731
2	207308263	207485851	177589	+	ensembl_havana	gene	NA	NA	ENSG00000114948	8	ADAM23	ensembl_havana	protein_coding	1.8938	0.794136	10.1762	0.00294634	0.00949546
11	64658827	64660921	2095	-	ensembl_havana	gene	NA	NA	ENSG00000229719	2	MIR194-2	ensembl_havana	lincRNA	-2.43511	2.83851	47.5182	4.54496e-08	5.45577e-06
18	67068291	67516323	448033	+	ensembl_havana	gene	NA	NA	ENSG00000206052	6	DOK6	ensembl_havana	protein_coding	-1.5297	2.33001	7.63725	0.00895506	0.0231608
19	54960065	54973217	13153	+	ensembl_havana	gene	NA	NA	ENSG00000167615	12	LENG8	ensembl_havana	protein_coding	-1.76422	4.85055	22.9447	2.85182e-05	0.000293768
9	99148223	99180611	32389	-	ensembl_havana	gene	NA	NA	ENSG00000165244	6	ZNF367	ensembl_havana	protein_coding	1.12331	3.08618	13.5343	0.000760967	0.0033201
9	108210077	108314714	104638	+	ensembl_havana	gene	NA	NA	ENSG00000106701	7	FSD1L	ensembl_havana	protein_coding	1.3391	2.17774	23.138	2.6702e-05	0.000280095
1	159557615	159558655	1041	+	ensembl_havana	gene	NA	NA	ENSG00000132703	3	APCS	ensembl_havana	protein_coding	0.220293	9.90256	0.264541	0.610162	0.697858
17	41052814	41065386	12573	+	ensembl_havana	gene	NA	NA	ENSG00000131482	5	G6PC	ensembl_havana	protein_coding	0.275372	8.24502	0.399565	0.53131	0.6266
12	10851683	10875911	24229	-	ensembl_havana	gene	NA	NA	ENSG00000060138	8	YBX3	ensembl_havana	protein_coding	1.19114	3.61596	13.0125	0.000932043	0.0038628
17	38249040	38256978	7939	-	ensembl_havana	gene	NA	NA	ENSG00000126368	5	NR1D1	ensembl_havana	protein_coding	-1.76984	2.83064	10.9784	0.00210894	0.00729466
3	38144620	38178733	34114	-	ensembl_havana	gene	NA	NA	ENSG00000060971	13	ACAA1	ensembl_havana	protein_coding	-0.928778	7.98597	14.5394	0.000517413	0.00249101
7	121715701	121784334	68634	-	ensembl_havana	gene	NA	NA	ENSG00000008311	10	AASS	ensembl_havana	protein_coding	-0.999943	6.93829	8.48039	0.00613077	0.0170158
6	47845764	48036425	190662	-	ensembl_havana	gene	NA	NA	ENSG00000244694	3	PTCHD4	ensembl_havana	protein_coding	1.85582	1.38897	8.48489	0.00611855	0.0169879
1	151104161	151119104	14944	-	ensembl_havana	gene	NA	NA	ENSG00000143434	11	SEMA6C	ensembl_havana	protein_coding	-2.28764	2.93094	28.2579	5.71493e-06	9.76659e-05
17	41177258	41184057	6800	+	ensembl_havana	gene	NA	NA	ENSG00000108830	7	RND2	ensembl_havana	protein_coding	-0.777402	1.9194	1.52877	0.224307	0.316589
1	22148738	22263790	115053	-	ensembl_havana	gene	NA	NA	ENSG00000142798	12	HSPG2	ensembl_havana	protein_coding	-0.751295	6.42979	3.09939	0.0868202	0.146467
3	178735011	178790067	55057	-	ensembl_havana	gene	NA	NA	ENSG00000172667	6	ZMAT3	ensembl_havana	protein_coding	1.90336	5.95039	52.8361	1.46659e-08	3.23e-06
X	114238538	114254540	16003	-	ensembl_havana	gene	NA	NA	ENSG00000123496	3	IL13RA2	ensembl_havana	protein_coding	0.194514	2.65512	0.259464	0.613599	0.70066
4	170981373	171012850	31478	-	ensembl_havana	gene	NA	NA	ENSG00000109576	9	AADAT	ensembl_havana	protein_coding	-0.600233	4.62285	4.66506	0.0375218	0.0736619
7	73442119	73484237	42119	+	ensembl_havana	gene	NA	NA	ENSG00000049540	12	ELN	ensembl_havana	protein_coding	-1.19175	3.15438	6.19515	0.0175726	0.039617
X	107683074	107940775	257702	+	ensembl_havana	gene	NA	NA	ENSG00000188153	8	COL4A5	ensembl_havana	protein_coding	0.450592	3.08875	1.33369	0.255763	0.350791
17	73131343	73164376	33034	-	ensembl_havana	gene	NA	NA	ENSG00000189159	11	HN1	ensembl_havana	protein_coding	0.598909	3.52955	6.71614	0.0137092	0.0324607
18	31431064	31804916	373853	-	ensembl_havana	gene	NA	NA	ENSG00000101746	11	NOL4	ensembl_havana	protein_coding	-1.16941	1.99363	4.78267	0.0353307	0.0700922
3	39850405	40301812	451408	+	ensembl_havana	gene	NA	NA	ENSG00000170011	9	MYRIP	ensembl_havana	protein_coding	-0.26196	5.18511	0.395241	0.533529	0.628647
16	29262829	29519817	256989	+	ensembl_havana	gene	NA	NA	ENSG00000198106	7	SNX29P2	ensembl_havana	lincRNA	-1.97531	1.94925	23.6165	2.30766e-05	0.000253856
8	81880045	82024303	144259	-	ensembl_havana	gene	NA	NA	ENSG00000076641	4	PAG1	ensembl_havana	protein_coding	0.957759	5.60172	13.0969	0.000901829	0.00377012
1	163038565	163046592	8028	+	ensembl_havana	gene	NA	NA	ENSG00000117152	9	RGS4	ensembl_havana	protein_coding	2.80252	1.68934	43.8599	1.03413e-07	8.4874e-06
14	74178494	74181128	2635	-	ensembl_havana	gene	NA	NA	ENSG00000176903	3	PNMA1	ensembl_havana	protein_coding	1.35406	2.41238	24.9926	1.50047e-05	0.000186533
16	74411776	74425978	14203	+	havana	gene	NA	NA	ENSG00000196436	7	NPIPB15	havana	protein_coding	-3.11571	0.898046	8.78764	0.00535358	0.0152707
1	70034081	70617628	583548	+	ensembl_havana	gene	NA	NA	ENSG00000033122	14	LRRC7	ensembl_havana	protein_coding	1.35036	0.963306	3.38924	0.0738808	0.128079
16	55423612	55540603	116992	+	ensembl_havana	gene	NA	NA	ENSG00000087245	8	MMP2	ensembl_havana	protein_coding	1.36494	3.50027	10.7844	0.002285	0.00776246
1	62901968	62917475	15508	+	ensembl_havana	gene	NA	NA	ENSG00000162607	8	USP1	ensembl_havana	protein_coding	0.824564	5.09613	13.681	0.000719125	0.00319115
1	17013834	17046652	32819	-	ensembl_havana	gene	NA	NA	ENSG00000268869	1	ESPNP	ensembl_havana	pseudogene	-2.64896	1.51363	30.8117	2.77429e-06	6.14634e-05
1	237205505	237997288	791784	+	ensembl_havana	gene	NA	NA	ENSG00000198626	11	RYR2	ensembl_havana	protein_coding	0.473185	1.88842	0.873063	0.356337	0.458303
5	38475065	38608456	133392	-	ensembl_havana	gene	NA	NA	ENSG00000113594	5	LIFR	ensembl_havana	protein_coding	0.730621	7.78605	7.46643	0.00967787	0.0246056
16	2138711	2185899	47189	-	ensembl_havana	gene	NA	NA	ENSG00000008710	13	PKD1	ensembl_havana	protein_coding	-1.8699	4.54769	18.0049	0.000147487	0.00096658
7	87905744	87936206	30463	-	ensembl_havana	gene	NA	NA	ENSG00000127954	8	STEAP4	ensembl_havana	protein_coding	0.823626	5.37844	4.34141	0.0443599	0.0843042
4	38968365	39034542	66178	-	ensembl_havana	gene	NA	NA	ENSG00000121895	7	TMEM156	ensembl_havana	protein_coding	1.33841	2.05858	8.31375	0.00660212	0.0180516
11	59054812	59056959	2148	-	havana	gene	NA	NA	ENSG00000254704	3	RP11-1036E20.7	havana	pseudogene	-2.31315	1.09011	6.84969	0.0128843	0.0309006
1	110210644	110252171	41528	+	ensembl_havana	gene	NA	NA	ENSG00000213366	8	GSTM2	ensembl_havana	protein_coding	-1.79497	2.32934	19.2367	9.64292e-05	0.000710586
22	24615622	24641110	25489	-	ensembl_havana	gene	NA	NA	ENSG00000099998	13	GGT5	ensembl_havana	protein_coding	0.273396	3.37975	0.414384	0.523835	0.62017
8	27348296	27403081	54786	+	ensembl_havana	gene	NA	NA	ENSG00000120915	9	EPHX2	ensembl_havana	protein_coding	-0.758029	7.8163	6.28613	0.016823	0.0382802
17	17397751	17399709	1959	-	ensembl_havana	gene	NA	NA	ENSG00000108551	4	RASD1	ensembl_havana	protein_coding	0.011467	1.66103	0.000323138	0.985757	0.989999
4	74437267	74486348	49082	-	ensembl_havana	gene	NA	NA	ENSG00000169435	9	RASSF6	ensembl_havana	protein_coding	1.51524	2.14382	9.97438	0.00320868	0.0101608
8	130851839	131029375	177537	-	ensembl_havana	gene	NA	NA	ENSG00000153310	14	FAM49B	ensembl_havana	protein_coding	0.802488	4.96326	22.0566	3.77094e-05	0.000359331
1	57184477	57285369	100893	-	ensembl_havana	gene	NA	NA	ENSG00000187889	8	C1orf168	ensembl_havana	protein_coding	-0.680021	5.26741	5.18678	0.0288042	0.0592647
1	150190717	150208504	17788	-	ensembl_havana	gene	NA	NA	ENSG00000143401	10	ANP32E	ensembl_havana	protein_coding	0.853199	5.12643	14.9361	0.000446816	0.00223222
11	75486949	75487974	1026	+	havana	gene	NA	NA	ENSG00000254826	1	CTD-2530H12.2	havana	sense_intronic	-2.89334	1.43817	34.2364	1.10059e-06	3.44197e-05
7	150035408	150038763	3356	-	ensembl_havana	gene	NA	NA	ENSG00000106538	5	RARRES2	ensembl_havana	protein_coding	-0.805628	7.70569	3.76554	0.0601863	0.108388
6	97590037	97731093	141057	-	ensembl_havana	gene	NA	NA	ENSG00000146263	7	MMS22L	ensembl_havana	protein_coding	0.524228	3.18873	2.50426	0.12229	0.193255
X	69664711	69725337	60627	+	ensembl_havana	gene	NA	NA	ENSG00000082458	7	DLG3	ensembl_havana	protein_coding	1.29664	2.5469	13.5609	0.000753197	0.00329632
1	95285898	95360802	74905	+	ensembl_havana	gene	NA	NA	ENSG00000143036	12	SLC44A3	ensembl_havana	protein_coding	1.3646	2.75973	12.873	0.000984429	0.00402445
22	24110413	24126503	16091	+	ensembl_havana	gene	NA	NA	ENSG00000099953	5	MMP11	ensembl_havana	protein_coding	1.3564	0.944947	7.17669	0.0110645	0.0272981
1	207101863	207119811	17949	-	ensembl_havana	gene	NA	NA	ENSG00000162896	5	PIGR	ensembl_havana	protein_coding	0.13454	7.12144	0.139987	0.71049	0.78038
4	185719450	185720200	751	-	havana	gene	NA	NA	ENSG00000249138	1	RP11-701P16.1	havana	pseudogene	-1.81341	1.93929	20.1691	7.03967e-05	0.000564799
3	147111209	147228080	116872	+	ensembl_havana	gene	NA	NA	ENSG00000152977	5	ZIC1	ensembl_havana	protein_coding	-1.64369	1.85826	8.63582	0.00572354	0.0161027
11	76493295	76509198	15904	+	ensembl_havana	gene	NA	NA	ENSG00000182704	6	TSKU	ensembl_havana	protein_coding	-1.11236	6.44283	6.7894	0.0132537	0.031583
1	63063158	63071830	8673	+	ensembl_havana	gene	NA	NA	ENSG00000132855	4	ANGPTL3	ensembl_havana	protein_coding	0.795169	9.51769	4.04525	0.051833	0.0956583
14	106329408	106329468	61	-	havana	gene	NA	NA	ENSG00000211900	2	IGHJ6	havana	IG_J_gene	3.05704	1.15023	35.3216	8.29237e-07	2.90969e-05
1	955503	991496	35994	+	ensembl_havana	gene	NA	NA	ENSG00000188157	9	AGRN	ensembl_havana	protein_coding	-0.333475	3.98682	0.549589	0.463297	0.564263
17	18012020	18083116	71097	+	ensembl_havana	gene	NA	NA	ENSG00000091536	12	MYO15A	ensembl_havana	protein_coding	-3.29811	1.30846	47.4487	4.61495e-08	5.45577e-06
8	103216730	103251346	34617	-	ensembl_havana	gene	NA	NA	ENSG00000048392	7	RRM2B	ensembl_havana	protein_coding	1.19174	5.86671	25.7602	1.19432e-05	0.000158402
11	9041071	9159661	118591	-	ensembl_havana	gene	NA	NA	ENSG00000175356	8	SCUBE2	ensembl_havana	protein_coding	0.377402	1.50711	0.343132	0.561684	0.654426
1	16944751	16971178	26428	-	ensembl_havana	gene	NA	NA	ENSG00000215908	5	CROCCP2	ensembl_havana	lincRNA	-1.88155	4.58103	41.0356	2.00453e-07	1.25692e-05
16	4932508	5010742	78235	-	ensembl_havana	gene	NA	NA	ENSG00000118898	11	PPL	ensembl_havana	protein_coding	-1.29811	5.1066	12.1198	0.00132676	0.00507748
17	40265126	40273376	8251	-	ensembl_havana	gene	NA	NA	ENSG00000108773	6	KAT2A	ensembl_havana	protein_coding	-2.24208	4.12236	50.6749	2.30244e-08	3.9564e-06
9	117085336	117088755	3420	+	ensembl_havana	gene	NA	NA	ENSG00000229314	4	ORM1	ensembl_havana	protein_coding	-0.528185	11.641	1.33242	0.255985	0.351064
2	169779448	169887832	108385	-	ensembl_havana	gene	NA	NA	ENSG00000073734	8	ABCB11	ensembl_havana	protein_coding	-0.192348	8.05403	0.242161	0.625639	0.710415
15	34671269	34880704	209436	-	ensembl_havana	gene	NA	NA	ENSG00000175265	13	GOLGA8A	ensembl_havana	protein_coding	-1.71715	2.54674	13.7786	0.00069264	0.00310962
8	124693034	124749647	56614	-	ensembl_havana	gene	NA	NA	ENSG00000104537	12	ANXA13	ensembl_havana	protein_coding	1.09139	3.14993	5.65539	0.0228346	0.0489465
19	21264965	21308073	43109	+	ensembl_havana	gene	NA	NA	ENSG00000160352	11	ZNF714	ensembl_havana	protein_coding	1.23382	2.06277	8.56571	0.00590352	0.0164993
12	120123595	120315095	191501	-	ensembl_havana	gene	NA	NA	ENSG00000122966	9	CIT	ensembl_havana	protein_coding	1.16638	2.15597	12.0378	0.0013697	0.00520487
21	15857549	15955723	98175	-	ensembl_havana	gene	NA	NA	ENSG00000155307	13	SAMSN1	ensembl_havana	protein_coding	1.0797	3.28955	6.51741	0.0150683	0.0350005
6	111408781	111552397	143617	+	ensembl_havana	gene	NA	NA	ENSG00000112394	12	SLC16A10	ensembl_havana	protein_coding	-0.862839	4.58512	5.30823	0.0271093	0.0564383
12	79257773	79845788	588016	+	ensembl_havana	gene	NA	NA	ENSG00000067715	9	SYT1	ensembl_havana	protein_coding	-0.515266	1.87228	1.03822	0.315039	0.415964
6	43044006	43129457	85452	+	ensembl_havana	gene	NA	NA	ENSG00000112655	11	PTK7	ensembl_havana	protein_coding	1.5678	1.704	8.78072	0.00536989	0.0153118
4	164245113	164265984	20872	-	ensembl_havana	gene	NA	NA	ENSG00000164128	2	NPY1R	ensembl_havana	protein_coding	0.218445	3.77683	0.400737	0.530712	0.626084
10	95351444	95361501	10058	-	ensembl_havana	gene	NA	NA	ENSG00000138207	8	RBP4	ensembl_havana	protein_coding	-0.177919	11.0093	0.235409	0.630478	0.714819
22	51112843	51171726	58884	+	ensembl_havana	gene	NA	NA	ENSG00000251322	3	SHANK3	ensembl_havana	protein_coding	-1.95346	4.16996	20.9072	5.50988e-05	0.000472357
2	160956177	161128399	172223	-	ensembl_havana	gene	NA	NA	ENSG00000115221	6	ITGB6	ensembl_havana	protein_coding	1.51408	1.22809	6.87917	0.0127077	0.0305472
4	71768043	71888166	120124	+	ensembl_havana	gene	NA	NA	ENSG00000173542	4	MOB1B	ensembl_havana	protein_coding	1.33473	4.78316	38.0568	4.12397e-07	1.97702e-05
9	104137626	104138885	1260	-	havana	gene	NA	NA	ENSG00000234502	2	FYTTD1P1	havana	pseudogene	-1.48902	4.73513	20.7408	5.82095e-05	0.000491481
16	66968347	66978999	10653	+	ensembl_havana	gene	NA	NA	ENSG00000172831	7	CES2	ensembl_havana	protein_coding	-0.269917	8.32854	0.437897	0.512355	0.609626
5	154198051	154238812	40762	-	ensembl_havana	gene	NA	NA	ENSG00000170271	6	FAXDC2	ensembl_havana	protein_coding	-0.872927	6.94321	7.47077	0.00966291	0.0245769
17	63006833	63052957	46125	-	ensembl_havana	gene	NA	NA	ENSG00000120063	5	GNA13	ensembl_havana	protein_coding	1.01043	6.24672	24.309	1.85337e-05	0.000216533
6	36644305	36655116	10812	+	ensembl_havana	gene	NA	NA	ENSG00000124762	9	CDKN1A	ensembl_havana	protein_coding	0.728867	5.52399	2.91747	0.0962406	0.159078
7	56119323	56131682	12360	+	ensembl_havana	gene	NA	NA	ENSG00000146731	6	CCT6A	ensembl_havana	protein_coding	0.633537	6.44604	9.33162	0.00422049	0.0126453
7	7395834	7575484	179651	-	ensembl_havana	gene	NA	NA	ENSG00000215018	5	COL28A1	ensembl_havana	protein_coding	-2.58426	1.26639	15.5865	0.000351042	0.00185684
12	99120235	100378432	1258198	-	ensembl_havana	gene	NA	NA	ENSG00000185046	14	ANKS1B	ensembl_havana	protein_coding	-0.207035	1.13805	0.102095	0.751178	0.81339
2	234627424	234681945	54522	+	ensembl_havana	gene	NA	NA	ENSG00000244474	1	UGT1A4	ensembl_havana	protein_coding	-0.475217	6.54342	1.49013	0.230136	0.323125
8	6728097	6735544	7448	-	ensembl_havana	gene	NA	NA	ENSG00000164825	3	DEFB1	ensembl_havana	protein_coding	1.48315	5.22959	16.7092	0.000233382	0.00136528
15	80696692	80890278	193587	+	ensembl_havana	gene	NA	NA	ENSG00000172379	14	ARNT2	ensembl_havana	protein_coding	0.979536	2.01928	5.85828	0.0206796	0.0451665
20	39969560	39989222	19663	+	ensembl_havana	gene	NA	NA	ENSG00000132793	7	LPIN3	ensembl_havana	protein_coding	-2.10634	4.38151	50.7352	2.27331e-08	3.95069e-06
10	44793038	44881941	88904	-	ensembl_havana	gene	NA	NA	ENSG00000107562	12	CXCL12	ensembl_havana	protein_coding	0.700713	7.06124	8.8167	0.00528222	0.0151112
16	2802330	2822539	20210	+	ensembl_havana	gene	NA	NA	ENSG00000167978	12	SRRM2	ensembl_havana	protein_coding	-1.45231	7.87947	17.2099	0.000195162	0.00118976
4	52886872	52904648	17777	-	ensembl_havana	gene	NA	NA	ENSG00000163069	8	SGCB	ensembl_havana	protein_coding	1.32774	4.44609	19.1848	9.81493e-05	0.000718858
3	51422478	51426828	4351	+	ensembl_havana	gene	NA	NA	ENSG00000145050	11	MANF	ensembl_havana	protein_coding	0.0238062	4.76461	0.00337951	0.953964	0.96764
3	139236276	139258671	22396	-	ensembl_havana	gene	NA	NA	ENSG00000114115	5	RBP1	ensembl_havana	protein_coding	0.523336	4.17912	1.45521	0.235566	0.329093
4	156263810	156298122	34313	-	ensembl_havana	gene	NA	NA	ENSG00000164114	14	MAP9	ensembl_havana	protein_coding	2.52282	1.66847	32.9524	1.54775e-06	4.26846e-05
12	123468027	123634562	166536	-	ensembl_havana	gene	NA	NA	ENSG00000090975	8	PITPNM2	ensembl_havana	protein_coding	-1.80156	4.57032	21.3486	4.767e-05	0.000425582
15	75249560	75313837	64278	+	ensembl_havana	gene	NA	NA	ENSG00000198794	7	SCAMP5	ensembl_havana	protein_coding	0.602573	2.32646	1.37749	0.24824	0.342645
11	123396344	123498482	102139	+	ensembl_havana	gene	NA	NA	ENSG00000023171	10	GRAMD1B	ensembl_havana	protein_coding	1.31485	2.84362	10.3761	0.00270884	0.00886709
18	6729717	6915715	185999	+	ensembl_havana	gene	NA	NA	ENSG00000088756	8	ARHGAP28	ensembl_havana	protein_coding	0.428226	1.57771	0.868214	0.357661	0.459702
X	54219256	54385075	165820	-	ensembl_havana	gene	NA	NA	ENSG00000196632	6	WNK3	ensembl_havana	protein_coding	-0.0938339	5.91427	0.0570179	0.812628	0.861379
17	8043790	8059824	16035	-	ensembl_havana	gene	NA	NA	ENSG00000179094	9	PER1	ensembl_havana	protein_coding	-1.51515	5.2167	14.6287	0.000501407	0.00243267
2	234684370	234742069	57700	+	havana	gene	NA	NA	ENSG00000185038	10	MROH2A	havana	protein_coding	-2.14777	2.19139	19.2163	9.71021e-05	0.000714534
20	62366815	62370456	3642	+	ensembl_havana	gene	NA	NA	ENSG00000203896	5	LIME1	ensembl_havana	protein_coding	-2.9684	1.4641	47.2158	4.82905e-08	5.59347e-06
6	89855769	89875284	19516	+	ensembl_havana	gene	NA	NA	ENSG00000146281	5	PM20D2	ensembl_havana	protein_coding	0.675401	3.78111	5.42711	0.0255549	0.0537388
10	95753746	96092580	338835	+	ensembl_havana	gene	NA	NA	ENSG00000138193	10	PLCE1	ensembl_havana	protein_coding	1.23501	2.36404	11.1475	0.00196725	0.00692055
1	160175127	160185166	10040	+	ensembl_havana	gene	NA	NA	ENSG00000162734	8	PEA15	ensembl_havana	protein_coding	0.590167	5.33417	5.11973	0.0297892	0.0609384
6	46671938	46703430	31493	-	ensembl_havana	gene	NA	NA	ENSG00000146070	12	PLA2G7	ensembl_havana	protein_coding	0.686398	2.97034	4.14849	0.0490809	0.0916391
2	163227917	163695240	467324	-	ensembl_havana	gene	NA	NA	ENSG00000184611	7	KCNH7	ensembl_havana	protein_coding	-0.683438	1.63956	0.869574	0.357289	0.459413
14	24563262	24579807	16546	+	ensembl_havana	gene	NA	NA	ENSG00000100889	7	PCK2	ensembl_havana	protein_coding	-0.920052	8.63319	7.32977	0.0103095	0.0258224
11	76839310	76926284	86975	+	ensembl_havana	gene	NA	NA	ENSG00000137474	15	MYO7A	ensembl_havana	protein_coding	-1.2791	5.50731	14.316	0.000564247	0.0026656
6	50061424	50066995	5572	+	havana	gene	NA	NA	ENSG00000226733	1	RP11-397G17.1	havana	lincRNA	-0.557735	2.35347	0.945012	0.337482	0.439073
1	151336778	151345209	8432	-	ensembl_havana	gene	NA	NA	ENSG00000143416	16	SELENBP1	ensembl_havana	protein_coding	-1.17443	7.56594	9.0397	0.00479472	0.0140009
19	22235254	22274282	39029	+	ensembl_havana	gene	NA	NA	ENSG00000197134	7	ZNF257	ensembl_havana	protein_coding	0.516949	1.16288	1.04094	0.314413	0.415314
20	48120411	48184683	64273	-	ensembl_havana	gene	NA	NA	ENSG00000124212	5	PTGIS	ensembl_havana	protein_coding	1.07229	4.13956	8.63675	0.00572118	0.016099
19	23945746	24016116	70371	+	havana	gene	NA	NA	ENSG00000233836	3	RP11-255H23.2	havana	pseudogene	1.99667	1.21901	14.681	0.000491632	0.0023964
15	50474393	50528592	54200	+	ensembl_havana	gene	NA	NA	ENSG00000140284	6	SLC27A2	ensembl_havana	protein_coding	0.135778	7.87198	0.117165	0.734121	0.799572
2	84743579	85046713	303135	+	ensembl_havana	gene	NA	NA	ENSG00000115423	14	DNAH6	ensembl_havana	protein_coding	-0.78084	3.979	3.68402	0.0628941	0.112333
17	56597611	56618179	20569	-	ensembl_havana	gene	NA	NA	ENSG00000108387	10	2004-09-01	ensembl_havana	protein_coding	-0.859064	5.04867	4.34357	0.0443101	0.0842404
1	16062900	16067891	4992	+	ensembl_havana	gene	NA	NA	ENSG00000162461	7	SLC25A34	ensembl_havana	protein_coding	-1.47176	2.35012	15.375	0.00037954	0.00197172
10	30301729	30404423	102695	-	ensembl_havana	gene	NA	NA	ENSG00000165757	8	KIAA1462	ensembl_havana	protein_coding	0.86027	4.27904	10.7016	0.00236484	0.00797134
5	77781038	78065844	284807	-	ensembl_havana	gene	NA	NA	ENSG00000145685	9	LHFPL2	ensembl_havana	protein_coding	0.749746	4.05507	6.81429	0.0130998	0.0312927
12	21590549	21623300	32752	+	ensembl_havana	gene	NA	NA	ENSG00000121350	11	PYROXD1	ensembl_havana	protein_coding	0.978081	4.71936	6.12192	0.0182024	0.040743
6	57053607	57087078	33472	-	ensembl_havana	gene	NA	NA	ENSG00000112210	7	RAB23	ensembl_havana	protein_coding	0.752749	2.91799	9.53085	0.00387259	0.0118088
8	67372238	67430759	58522	+	ensembl_havana	gene	NA	NA	ENSG00000169085	7	C8orf46	ensembl_havana	protein_coding	-1.81649	2.91279	20.5449	6.21135e-05	0.000514989
20	52824386	52844591	20206	+	ensembl_havana	gene	NA	NA	ENSG00000101132	5	PFDN4	ensembl_havana	protein_coding	1.33143	2.56803	29.37	4.1272e-06	7.91866e-05
4	113066553	113116412	49860	+	ensembl_havana	gene	NA	NA	ENSG00000174749	5	C4orf32	ensembl_havana	protein_coding	1.75263	3.30995	58.4224	4.74447e-09	1.96303e-06
7	94989256	95025680	36425	-	ensembl_havana	gene	NA	NA	ENSG00000105852	6	PON3	ensembl_havana	protein_coding	-0.165692	8.08849	0.214122	0.646342	0.72747
1	161592986	161601753	8768	-	ensembl_havana	gene	NA	NA	ENSG00000162747	5	FCGR3B	ensembl_havana	protein_coding	1.00604	2.10708	3.31899	0.0768053	0.132182
5	170288874	170727019	438146	+	ensembl_havana	gene	NA	NA	ENSG00000204764	8	RANBP17	ensembl_havana	protein_coding	0.691804	2.83486	3.10099	0.0867424	0.146368
11	112051496	112053914	2419	+	havana	gene	NA	NA	ENSG00000214264	4	RP11-356J5.5	havana	pseudogene	-1.909	1.50893	12.9411	0.000958481	0.00394415
3	75955846	77699115	1743270	+	ensembl_havana	gene	NA	NA	ENSG00000185008	13	ROBO2	ensembl_havana	protein_coding	0.213087	1.79526	0.122007	0.728904	0.795886
2	47630108	47789450	159343	+	ensembl_havana	gene	NA	NA	ENSG00000095002	8	MSH2	ensembl_havana	protein_coding	0.501374	4.13015	5.88009	0.0204507	0.0447756
1	172501489	172580971	79483	+	ensembl_havana	gene	NA	NA	ENSG00000094975	9	SUCO	ensembl_havana	protein_coding	0.642122	5.36072	10.322	0.0027683	0.00902394
6	46620678	46645930	25253	+	ensembl_havana	gene	NA	NA	ENSG00000153291	11	SLC25A27	ensembl_havana	protein_coding	-1.30167	3.81315	26.6344	9.16346e-06	0.000132508
6	34204650	34214008	9359	+	ensembl_havana	gene	NA	NA	ENSG00000137309	15	HMGA1	ensembl_havana	protein_coding	-0.168215	2.85159	0.287449	0.595159	0.684298
2	200775979	200820658	44680	+	ensembl_havana	gene	NA	NA	ENSG00000178074	5	C2orf69	ensembl_havana	protein_coding	1.46225	4.11282	60.7345	3.04171e-09	1.7655e-06
20	6055492	6104191	48700	-	ensembl_havana	gene	NA	NA	ENSG00000101311	11	FERMT1	ensembl_havana	protein_coding	1.92766	1.22271	21.1758	5.04431e-05	0.000441893
7	81575760	82073114	497355	-	ensembl_havana	gene	NA	NA	ENSG00000153956	11	CACNA2D1	ensembl_havana	protein_coding	1.89625	2.55742	25.0835	1.4664e-05	0.000184186
10	113909624	113975135	65512	-	ensembl_havana	gene	NA	NA	ENSG00000119927	9	GPAM	ensembl_havana	protein_coding	-0.448891	9.29629	1.51518	0.226336	0.318964
4	74262831	74287129	24299	+	ensembl_havana	gene	NA	NA	ENSG00000163631	12	ALB	ensembl_havana	protein_coding	0.275323	17.0418	0.586966	0.448579	0.549849
12	53440753	53458156	17404	+	ensembl_havana	gene	NA	NA	ENSG00000111077	13	TENC1	ensembl_havana	protein_coding	-1.51863	6.06539	17.5076	0.000175629	0.00110338
16	226679	227521	843	+	ensembl_havana	gene	NA	NA	ENSG00000206172	4	HBA1	ensembl_havana	protein_coding	-0.351325	2.1012	0.34576	0.560196	0.653374
8	95653302	95719694	66393	+	ensembl_havana	gene	NA	NA	ENSG00000104413	11	ESRP1	ensembl_havana	protein_coding	3.18095	1.01655	21.3311	4.79427e-05	0.000426839
14	103985996	103989448	3453	-	ensembl_havana	gene	NA	NA	ENSG00000166165	8	CKB	ensembl_havana	protein_coding	0.659841	1.73596	1.50142	0.228414	0.321226
1	151030234	151040970	10737	+	ensembl_havana	gene	NA	NA	ENSG00000213190	2	MLLT11	ensembl_havana	protein_coding	0.681906	1.27883	3.61886	0.0651418	0.115556
3	165490692	165555260	64569	-	ensembl_havana	gene	NA	NA	ENSG00000114200	5	BCHE	ensembl_havana	protein_coding	-0.264928	6.85675	0.524173	0.473748	0.574175
19	6887577	6940470	52894	+	ensembl_havana	gene	NA	NA	ENSG00000174837	10	EMR1	ensembl_havana	protein_coding	-0.301963	2.26241	0.296706	0.589315	0.67888
19	49588676	49611862	23187	+	ensembl_havana	gene	NA	NA	ENSG00000104852	10	SNRNP70	ensembl_havana	protein_coding	-2.03699	5.98848	57.6621	5.57199e-09	2.1251e-06
17	39679869	39684560	4692	-	ensembl_havana	gene	NA	NA	ENSG00000171345	9	KRT19	ensembl_havana	protein_coding	1.61121	1.37371	7.39032	0.0100263	0.0252873
10	93388199	93392811	4613	-	ensembl_havana	gene	NA	NA	ENSG00000119938	8	PPP1R3C	ensembl_havana	protein_coding	-1.02206	7.35754	6.83326	0.0129838	0.0310732
8	142217265	142318404	101140	-	ensembl_havana	gene	NA	NA	ENSG00000022567	5	SLC45A4	ensembl_havana	protein_coding	0.724612	2.12147	3.10184	0.0867009	0.146314
12	129337972	129469509	131538	+	ensembl_havana	gene	NA	NA	ENSG00000151948	7	GLT1D1	ensembl_havana	protein_coding	0.150867	4.49875	0.13443	0.716029	0.785062
22	18043139	18073760	30622	+	ensembl_havana	gene	NA	NA	ENSG00000182902	9	SLC25A18	ensembl_havana	protein_coding	-0.638914	5.37901	2.61314	0.114717	0.183304
2	217497551	217529159	31609	+	ensembl_havana	gene	NA	NA	ENSG00000115457	5	IGFBP2	ensembl_havana	protein_coding	0.496692	6.75579	1.30799	0.260312	0.355719
20	3667617	3687775	20159	-	ensembl_havana	gene	NA	NA	ENSG00000088827	8	SIGLEC1	ensembl_havana	protein_coding	-0.893519	4.47887	8.79043	0.00534704	0.0152548
16	1756184	1820318	64135	+	ensembl_havana	gene	NA	NA	ENSG00000138834	8	MAPK8IP3	ensembl_havana	protein_coding	-2.07157	4.07013	36.2443	6.54159e-07	2.57559e-05
15	45459412	45493373	33962	-	ensembl_havana	gene	NA	NA	ENSG00000138606	15	SHF	ensembl_havana	protein_coding	-1.85642	3.42626	25.7897	1.18375e-05	0.000158072
1	16068917	16074477	5561	+	ensembl_havana	gene	NA	NA	ENSG00000162460	6	TMEM82	ensembl_havana	protein_coding	-1.134	2.61026	6.57244	0.0146806	0.0342351
17	70033455	70217977	184523	-	havana	gene	NA	NA	ENSG00000234899	5	SOX9-AS1	havana	processed_transcript	1.43209	1.98746	12.2126	0.00127845	0.00492876
7	44256749	44374176	117428	-	ensembl_havana	gene	NA	NA	ENSG00000058404	15	CAMK2B	ensembl_havana	protein_coding	-1.29365	2.05262	6.40099	0.0159255	0.0366055
11	113930315	114121398	191084	+	ensembl_havana	gene	NA	NA	ENSG00000109906	9	ZBTB16	ensembl_havana	protein_coding	-1.62013	5.69971	20.0122	7.41947e-05	0.000585064
2	85048774	85134132	85359	-	ensembl_havana	gene	NA	NA	ENSG00000186854	6	TRABD2A	ensembl_havana	protein_coding	1.80268	1.90866	17.5438	0.000173399	0.00109332
GL000191.1	29663	33264	3602	+	ensembl	gene	NA	NA	ENSG00000215700	1	PNRC2	ensembl	protein_coding	1.1612	1.28224	2.00013	0.165881	0.248557
2	105974169	106054970	80802	-	ensembl_havana	gene	NA	NA	ENSG00000115641	14	FHL2	ensembl_havana	protein_coding	2.04065	2.47929	37.9922	4.20994e-07	1.98014e-05
8	15965387	16424999	459613	-	ensembl_havana	gene	NA	NA	ENSG00000038945	10	MSR1	ensembl_havana	protein_coding	1.08663	5.45894	13.2511	0.000849238	0.00360857
17	7076750	7082883	6134	-	ensembl_havana	gene	NA	NA	ENSG00000141505	7	ASGR1	ensembl_havana	protein_coding	-1.01822	7.63842	8.05102	0.00742591	0.0198551
1	178818840	178840187	21348	-	ensembl_havana	gene	NA	NA	ENSG00000116194	8	ANGPTL1	ensembl_havana	protein_coding	0.660709	3.9213	2.27861	0.139902	0.215902
5	172195093	172198198	3106	-	ensembl_havana	gene	NA	NA	ENSG00000120129	5	DUSP1	ensembl_havana	protein_coding	0.660675	4.91828	2.58	0.116964	0.186287
4	972861	987228	14368	-	ensembl_havana	gene	NA	NA	ENSG00000145217	9	SLC26A1	ensembl_havana	protein_coding	-1.62947	3.35799	15.2582	0.000396315	0.00204084
12	14656595	14721283	64689	-	ensembl_havana	gene	NA	NA	ENSG00000121316	6	PLBD1	ensembl_havana	protein_coding	0.490919	3.0743	1.62353	0.210769	0.300848
7	89796904	89867451	70548	+	ensembl_havana	gene	NA	NA	ENSG00000157214	9	STEAP2	ensembl_havana	protein_coding	0.14083	3.54901	0.172085	0.680729	0.755899
1	78444859	78483648	38790	+	ensembl_havana	gene	NA	NA	ENSG00000162616	8	DNAJB4	ensembl_havana	protein_coding	0.937051	4.80544	8.95904	0.00496644	0.0144189
1	119802888	119869926	67039	-	havana	gene	NA	NA	ENSG00000227712	1	RP11-418J17.3	havana	lincRNA	-1.68031	2.10278	12.2246	0.00127236	0.00491257
6	31982539	32003195	20657	+	ensembl_havana	gene	NA	NA	ENSG00000224389	4	C4B	ensembl_havana	protein_coding	-1.05662	7.38824	8.37081	0.00643649	0.0176854
3	140660672	140698775	38104	+	ensembl_havana	gene	NA	NA	ENSG00000114120	7	SLC25A36	ensembl_havana	protein_coding	1.39094	3.57752	16.166	0.000283984	0.00158432
3	195241221	195270209	28989	-	ensembl_havana	gene	NA	NA	ENSG00000184203	3	PPP1R2	ensembl_havana	protein_coding	1.4359	4.67038	90.9883	2.11308e-11	1.26717e-07
9	21967751	21995300	27550	-	ensembl_havana	gene	NA	NA	ENSG00000147889	12	CDKN2A	ensembl_havana	protein_coding	1.88632	0.813924	23.1611	2.65552e-05	0.000279062
6	131949582	132068553	118972	+	ensembl_havana	gene	NA	NA	ENSG00000154269	10	ENPP3	ensembl_havana	protein_coding	-0.895747	2.62137	3.05823	0.088857	0.149163
15	91426925	91439006	12082	+	ensembl_havana	gene	NA	NA	ENSG00000182511	7	FES	ensembl_havana	protein_coding	-1.33397	4.02419	14.0849	0.000616058	0.00284651
20	62371214	62374858	3645	+	ensembl_havana	gene	NA	NA	ENSG00000125520	9	SLC2A4RG	ensembl_havana	protein_coding	-1.88145	4.97637	26.9966	8.25979e-06	0.000125082
17	29644578	29648902	4325	-	ensembl_havana	gene	NA	NA	ENSG00000126860	7	EVI2A	ensembl_havana	protein_coding	2.16744	1.9632	37.6906	4.51866e-07	2.04903e-05
7	79959508	80014295	54788	-	havana	gene	NA	NA	ENSG00000232667	5	AC004862.6	havana	antisense	-0.268362	3.07816	0.246507	0.622565	0.707952
12	27932953	27955973	23021	+	ensembl_havana	gene	NA	NA	ENSG00000087448	5	KLHL42	ensembl_havana	protein_coding	0.344494	5.60677	0.532396	0.470325	0.571044
17	79890260	79900288	10029	-	ensembl_havana	gene	NA	NA	ENSG00000183010	12	PYCR1	ensembl_havana	protein_coding	-0.189619	1.47638	0.195391	0.661113	0.74016
1	208057594	208084747	27154	-	ensembl_havana	gene	NA	NA	ENSG00000174059	12	CD34	ensembl_havana	protein_coding	0.441035	2.69267	1.71893	0.198137	0.286656
2	128293378	128395304	101927	+	ensembl_havana	gene	NA	NA	ENSG00000169994	14	MYO7B	ensembl_havana	protein_coding	3.0138	1.56394	36.7104	5.81e-07	2.40028e-05
16	50679720	50683160	3441	+	havana	gene	NA	NA	ENSG00000261685	2	RP11-401P9.4	havana	lincRNA	0.0461968	1.74015	0.0056207	0.940653	0.958303
13	96085858	96232013	146156	+	ensembl_havana	gene	NA	NA	ENSG00000134873	5	CLDN10	ensembl_havana	protein_coding	1.98338	1.53841	12.3873	0.00119255	0.00467219
2	218923878	218930452	6575	-	havana	gene	NA	NA	ENSG00000229754	1	CXCR2P1	havana	pseudogene	-0.396531	3.12412	0.854501	0.36144	0.46395
7	21582833	21941457	358625	+	ensembl_havana	gene	NA	NA	ENSG00000105877	13	DNAH11	ensembl_havana	protein_coding	-0.874756	2.72332	5.23236	0.0281549	0.0581814
19	23404401	23433192	28792	-	ensembl_havana	gene	NA	NA	ENSG00000196081	5	ZNF724P	ensembl_havana	protein_coding	0.781576	1.81463	6.17007	0.0177756	0.0399915
1	146490895	146596107	105213	-	ensembl_havana	gene	NA	NA	ENSG00000227242	2	NBPF13P	ensembl_havana	pseudogene	-1.22493	3.58231	11.0538	0.00204449	0.0071186
18	2847028	2915991	68964	+	ensembl_havana	gene	NA	NA	ENSG00000132205	6	EMILIN2	ensembl_havana	protein_coding	1.0842	2.51435	14.0402	0.000625558	0.00288187
18	12446511	12658133	211623	-	ensembl_havana	gene	NA	NA	ENSG00000134278	10	SPIRE1	ensembl_havana	protein_coding	0.658977	4.08012	2.60131	0.115513	0.18436
1	14925200	15444539	519340	+	ensembl_havana	gene	NA	NA	ENSG00000189337	11	KAZN	ensembl_havana	protein_coding	-0.994054	2.74403	11.08	0.00202063	0.00705787
8	144873090	144897549	24460	-	ensembl_havana	gene	NA	NA	ENSG00000180900	12	SCRIB	ensembl_havana	protein_coding	-1.15068	3.68911	7.66273	0.00885176	0.0229354
14	107048672	107049341	670	-	havana	gene	NA	NA	ENSG00000211967	2	IGHV3-53	havana	IG_V_gene	3.21745	1.10134	36.5827	6.00131e-07	2.45661e-05
16	31404633	31437826	33194	+	ensembl_havana	gene	NA	NA	ENSG00000156886	11	ITGAD	ensembl_havana	protein_coding	-1.77643	1.81387	13.5983	0.000742396	0.00326458
11	405716	417455	11740	-	ensembl_havana	gene	NA	NA	ENSG00000185187	8	SIGIRR	ensembl_havana	protein_coding	-1.7241	3.98755	18.5805	0.000120762	0.000831139
22	23165153	23165787	635	+	havana	gene	NA	NA	ENSG00000211671	2	IGLV2-8	havana	IG_V_gene	2.45528	1.4127	18.3404	0.000131229	0.000885259
22	32439019	32509016	69998	+	ensembl_havana	gene	NA	NA	ENSG00000100170	5	SLC5A1	ensembl_havana	protein_coding	1.38846	1.72737	6.29973	0.0167139	0.0380651
6	108362613	108487058	124446	-	ensembl_havana	gene	NA	NA	ENSG00000081087	10	OSTM1	ensembl_havana	protein_coding	1.12201	4.8609	23.4872	2.40315e-05	0.000260213
2	219940051	220035549	95499	-	ensembl_havana	gene	NA	NA	ENSG00000213901	6	SLC23A3	ensembl_havana	protein_coding	-2.34569	1.88389	25.667	1.22837e-05	0.000161382
8	80870571	81143467	272897	-	ensembl_havana	gene	NA	NA	ENSG00000076554	11	TPD52	ensembl_havana	protein_coding	0.741262	5.46524	13.0909	0.00090281	0.00377265
6	20402398	20493941	91544	+	ensembl_havana	gene	NA	NA	ENSG00000112242	10	E2F3	ensembl_havana	protein_coding	1.19352	3.09263	26.2253	1.03336e-05	0.000144791
7	75719749	75738097	18349	-	havana	gene	NA	NA	ENSG00000227038	2	AC005077.12	havana	pseudogene	-1.0863	3.08137	12.0831	0.00134639	0.00513749
1	109102711	109187522	84812	+	ensembl_havana	gene	NA	NA	ENSG00000162636	11	FAM102B	ensembl_havana	protein_coding	1.04906	4.18861	17.4225	0.000180993	0.00112941
4	110481361	110609874	128514	+	ensembl_havana	gene	NA	NA	ENSG00000005059	11	CCDC109B	ensembl_havana	protein_coding	1.67377	1.78654	23.4919	2.3927e-05	0.000259824
12	31226779	31257725	30947	+	ensembl_havana	gene	NA	NA	ENSG00000013573	12	DDX11	ensembl_havana	protein_coding	-1.8399	2.89897	22.0351	3.81457e-05	0.000361524
1	182098445	182283196	184752	-	havana	gene	NA	NA	ENSG00000228918	3	GS1-122H1.2	havana	lincRNA	-1.57145	1.72883	6.07451	0.018623	0.0414473
20	3767578	3786762	19185	+	ensembl_havana	gene	NA	NA	ENSG00000101224	13	CDC25B	ensembl_havana	protein_coding	-0.666542	3.78961	3.73084	0.0613225	0.110092
14	107012938	107013477	540	-	havana	gene	NA	NA	ENSG00000211965	2	IGHV3-49	havana	IG_V_gene	3.4185	1.11391	46.183	6.10859e-08	6.3788e-06
8	54958938	55014577	55640	-	ensembl_havana	gene	NA	NA	ENSG00000120992	13	LYPLA1	ensembl_havana	protein_coding	1.17324	6.55604	31.5479	2.25245e-06	5.40208e-05
11	76777979	76837201	59223	+	ensembl_havana	gene	NA	NA	ENSG00000149260	10	CAPN5	ensembl_havana	protein_coding	-1.15661	5.62209	10.5371	0.00253254	0.00840791
14	94612465	94746072	133608	+	ensembl_havana	gene	NA	NA	ENSG00000119698	7	PPP4R4	ensembl_havana	protein_coding	-0.619197	1.84056	1.50849	0.227344	0.319951
14	21492331	21497430	5100	+	havana	gene	NA	NA	ENSG00000258604	1	AL161668.5	havana	lincRNA	-0.899333	2.40306	3.6411	0.0643738	0.114465
11	88026760	88070955	44196	-	ensembl_havana	gene	NA	NA	ENSG00000109861	11	CTSC	ensembl_havana	protein_coding	0.953435	6.21964	11.4347	0.00174933	0.00631155
2	188207856	188313187	105332	-	ensembl_havana	gene	NA	NA	ENSG00000064989	8	CALCRL	ensembl_havana	protein_coding	0.927316	5.55894	9.93504	0.00326268	0.0102964
8	90769975	90803291	33317	+	ensembl_havana	gene	NA	NA	ENSG00000104312	6	RIPK2	ensembl_havana	protein_coding	0.64034	3.1113	8.82598	0.00525782	0.0150613
5	137620954	137674044	53091	-	ensembl_havana	gene	NA	NA	ENSG00000158402	14	CDC25C	ensembl_havana	protein_coding	1.47578	0.414576	7.54424	0.00934337	0.0239551
19	41098789	41135725	36937	+	ensembl_havana	gene	NA	NA	ENSG00000090006	13	LTBP4	ensembl_havana	protein_coding	-0.190121	2.81379	0.159343	0.692122	0.765126
10	5029967	5060223	30257	-	ensembl_havana	gene	NA	NA	ENSG00000151632	12	AKR1C2	ensembl_havana	protein_coding	-0.149375	7.24076	0.242413	0.625459	0.710262
1	169691781	169733846	42066	-	ensembl_havana	gene	NA	NA	ENSG00000007908	11	SELE	ensembl_havana	protein_coding	-0.0165971	2.74377	0.000995537	0.975004	0.982037
2	242498136	242513546	15411	+	ensembl_havana	gene	NA	NA	ENSG00000176720	3	BOK	ensembl_havana	protein_coding	-0.945641	5.36147	6.8197	0.0130667	0.031223
2	100889753	100939195	49443	-	ensembl_havana	gene	NA	NA	ENSG00000170500	8	LONRF2	ensembl_havana	protein_coding	0.704214	2.26773	2.38355	0.13137	0.204747
3	32147181	32210205	63025	+	ensembl_havana	gene	NA	NA	ENSG00000152642	6	GPD1L	ensembl_havana	protein_coding	0.926569	3.31057	10.6725	0.00239365	0.00804937
21	37757676	37791313	33638	+	ensembl_havana	gene	NA	NA	ENSG00000159259	7	CHAF1B	ensembl_havana	protein_coding	0.107658	1.34539	0.0667127	0.797656	0.848936
11	69924408	70035634	111227	+	ensembl_havana	gene	NA	NA	ENSG00000131620	13	ANO1	ensembl_havana	protein_coding	-0.273365	6.54978	0.565071	0.457113	0.55808
8	17013538	17082308	68771	+	ensembl_havana	gene	NA	NA	ENSG00000104219	8	ZDHHC2	ensembl_havana	protein_coding	1.105	4.39707	9.89356	0.00332065	0.0104362
8	96146032	96168912	22881	+	ensembl_havana	gene	NA	NA	ENSG00000175895	3	PLEKHF2	ensembl_havana	protein_coding	0.911788	4.62015	22.3737	3.40764e-05	0.000334917
21	47608055	47648738	40684	-	ensembl_havana	gene	NA	NA	ENSG00000160285	10	LSS	ensembl_havana	protein_coding	-1.13891	6.66987	9.84675	0.00338739	0.0105868
10	3818188	3827473	9286	-	ensembl_havana	gene	NA	NA	ENSG00000067082	10	KLF6	ensembl_havana	protein_coding	0.886209	5.85771	13.3859	0.000805937	0.00346031
4	47937994	48018689	80696	-	ensembl_havana	gene	NA	NA	ENSG00000198515	9	CNGA1	ensembl_havana	protein_coding	-0.408538	3.95515	1.11138	0.29881	0.398303
7	131808091	132333447	525357	-	ensembl_havana	gene	NA	NA	ENSG00000221866	5	PLXNA4	ensembl_havana	protein_coding	-0.499476	2.08795	1.06645	0.30864	0.409104
7	120988905	121036418	47514	-	ensembl_havana	gene	NA	NA	ENSG00000196937	6	FAM3C	ensembl_havana	protein_coding	1.55892	4.06972	44.7136	8.45974e-08	7.55484e-06
2	238767536	238820756	53221	+	ensembl_havana	gene	NA	NA	ENSG00000132329	6	RAMP1	ensembl_havana	protein_coding	-0.680929	3.3348	2.87608	0.0985424	0.162013
19	20011722	20046384	34663	+	ensembl_havana	gene	NA	NA	ENSG00000184635	9	ZNF93	ensembl_havana	protein_coding	0.898007	1.32208	4.53687	0.0400812	0.0777798
8	139142266	139509065	366800	-	ensembl_havana	gene	NA	NA	ENSG00000147724	7	FAM135B	ensembl_havana	protein_coding	2.10527	0.604791	9.94351	0.00325096	0.0102649
7	105730949	105753022	22074	-	ensembl_havana	gene	NA	NA	ENSG00000008282	3	SYPL1	ensembl_havana	protein_coding	1.38123	5.61899	50.8365	2.20052e-08	3.95069e-06
14	88490894	88563276	72383	+	havana	gene	NA	NA	ENSG00000258867	1	LINC01146	havana	lincRNA	-0.912866	5.07091	11.9477	0.00142151	0.00535358
3	148583043	148614983	31941	+	ensembl_havana	gene	NA	NA	ENSG00000163751	3	CPA3	ensembl_havana	protein_coding	2.24948	1.41477	15.3559	0.000382228	0.00198246
16	56672578	56673999	1422	+	ensembl_havana	gene	NA	NA	ENSG00000205362	6	MT1A	ensembl_havana	protein_coding	-2.3497	2.64522	22.7134	3.06931e-05	0.000310646
22	44319619	44360368	40750	+	ensembl_havana	gene	NA	NA	ENSG00000100344	6	PNPLA3	ensembl_havana	protein_coding	-1.1883	5.75769	18.7264	0.000114839	0.000802029
12	99007183	99038891	31709	-	ensembl_havana	gene	NA	NA	ENSG00000166130	10	IKBIP	ensembl_havana	protein_coding	1.35318	3.50999	35.783	7.30809e-07	2.75893e-05
1	84330711	84464833	134123	-	ensembl_havana	gene	NA	NA	ENSG00000137941	12	TTLL7	ensembl_havana	protein_coding	-0.0937538	3.03586	0.0734784	0.787887	0.841715
2	219646472	219680016	33545	+	ensembl_havana	gene	NA	NA	ENSG00000135929	4	CYP27A1	ensembl_havana	protein_coding	-0.71587	8.54898	4.38108	0.0434526	0.0829834
2	179966419	180129517	163099	-	ensembl_havana	gene	NA	NA	ENSG00000187231	9	SESTD1	ensembl_havana	protein_coding	0.586511	5.14012	7.54152	0.00935083	0.0239703
7	48128225	48148330	20106	+	ensembl_havana	gene	NA	NA	ENSG00000183696	9	UPP1	ensembl_havana	protein_coding	-0.0219423	3.1585	0.00253482	0.960124	0.971619
5	176883609	176901402	17794	-	ensembl_havana	gene	NA	NA	ENSG00000113758	9	DBN1	ensembl_havana	protein_coding	0.704463	1.69245	2.96957	0.0934296	0.155405
20	5931298	5975852	44555	+	ensembl_havana	gene	NA	NA	ENSG00000125885	9	MCM8	ensembl_havana	protein_coding	-0.0210718	3.3934	0.00525031	0.942638	0.9597
4	100869243	100871545	2303	-	ensembl_havana	gene	NA	NA	ENSG00000164032	7	H2AFZ	ensembl_havana	protein_coding	0.774717	5.19414	12.9684	0.000947301	0.00390936
1	226418850	226497570	78721	-	ensembl_havana	gene	NA	NA	ENSG00000183814	11	LIN9	ensembl_havana	protein_coding	0.791094	2.32191	9.68097	0.00363042	0.011186
12	7276280	7281538	5259	-	ensembl_havana	gene	NA	NA	ENSG00000139194	3	RBP5	ensembl_havana	protein_coding	-1.27853	6.35502	15.9774	0.000304178	0.00166251
14	24774302	24780636	6335	-	ensembl_havana	gene	NA	NA	ENSG00000136305	7	CIDEB	ensembl_havana	protein_coding	-0.890063	6.77743	9.26056	0.00435621	0.0129798
18	64168320	64271375	103056	-	ensembl_havana	gene	NA	NA	ENSG00000071991	4	CDH19	ensembl_havana	protein_coding	0.936968	2.72707	4.06016	0.0514251	0.0951145
2	37571717	37600465	28749	+	ensembl_havana	gene	NA	NA	ENSG00000115828	11	QPCT	ensembl_havana	protein_coding	1.6813	1.30731	15.1886	0.0004067	0.00208237
2	237476430	237491001	14572	+	ensembl_havana	gene	NA	NA	ENSG00000144476	5	ACKR3	ensembl_havana	protein_coding	0.981096	1.85299	5.90796	0.0201862	0.0442959
17	15133095	15168643	35549	-	ensembl_havana	gene	NA	NA	ENSG00000109099	9	PMP22	ensembl_havana	protein_coding	1.50844	3.06653	25.9261	1.13616e-05	0.000153554
1	207974863	208042495	67633	-	ensembl_havana	gene	NA	NA	ENSG00000203709	5	C1orf132	ensembl_havana	processed_transcript	-1.47152	5.67723	29.28	4.26406e-06	8.09188e-05
8	74884672	74895018	10347	+	ensembl_havana	gene	NA	NA	ENSG00000175606	6	TMEM70	ensembl_havana	protein_coding	0.891979	4.35275	15.1908	0.00040616	0.00208097
7	116451124	116562103	110980	+	ensembl_havana	gene	NA	NA	ENSG00000198898	8	CAPZA2	ensembl_havana	protein_coding	1.00563	6.79928	20.4313	6.43506e-05	0.000527662
12	120427673	120532298	104626	+	ensembl_havana	gene	NA	NA	ENSG00000135127	7	CCDC64	ensembl_havana	protein_coding	0.85362	1.71452	3.67879	0.0630722	0.112522
1	205473723	205501921	28199	+	ensembl_havana	gene	NA	NA	ENSG00000117266	11	CDK18	ensembl_havana	protein_coding	-1.0126	3.16733	4.60493	0.0386993	0.0755804
7	128828713	128853386	24674	+	ensembl_havana	gene	NA	NA	ENSG00000128602	5	SMO	ensembl_havana	protein_coding	-1.37964	5.22191	14.6654	0.000494525	0.00240523
6	47199268	47277641	78374	-	ensembl_havana	gene	NA	NA	ENSG00000146072	6	TNFRSF21	ensembl_havana	protein_coding	1.00592	3.86091	11.765	0.00153009	0.0056764
9	103790991	104087417	296427	+	ensembl_havana	gene	NA	NA	ENSG00000148123	10	LPPR1	ensembl_havana	protein_coding	0.231758	3.61183	0.313834	0.578809	0.668995
9	72042446	72287222	244777	-	ensembl_havana	gene	NA	NA	ENSG00000107282	5	APBA1	ensembl_havana	protein_coding	-0.789652	4.92893	4.81655	0.0347258	0.0690322
6	32595956	32614839	18884	+	ensembl_havana	gene	NA	NA	ENSG00000196735	7	HLA-DQA1	ensembl_havana	protein_coding	1.30305	5.74536	17.4316	0.000180409	0.0011272
1	151482986	151511168	28183	+	ensembl_havana	gene	NA	NA	ENSG00000143375	10	CGN	ensembl_havana	protein_coding	-1.29877	6.42993	16.8759	0.000219843	0.00130721
9	139844003	139849949	5947	+	ensembl_havana	gene	NA	NA	ENSG00000184925	7	LCN12	ensembl_havana	protein_coding	-2.51072	1.72347	29.2497	4.30104e-06	8.13177e-05
10	32297938	32345359	47422	-	ensembl_havana	gene	NA	NA	ENSG00000170759	10	KIF5B	ensembl_havana	protein_coding	0.939403	6.9166	26.7237	8.89845e-06	0.000130042
3	170582664	170588272	5609	-	ensembl_havana	gene	NA	NA	ENSG00000163584	13	RPL22L1	ensembl_havana	protein_coding	0.983746	3.6174	16.5782	0.000244214	0.00141182
21	32999440	33000913	1474	-	havana	gene	NA	NA	ENSG00000230870	2	FBXW11P1	havana	pseudogene	-1.59808	2.40722	29.9042	3.55294e-06	7.12274e-05
11	107661717	107799019	137303	-	ensembl_havana	gene	NA	NA	ENSG00000110660	10	SLC35F2	ensembl_havana	protein_coding	1.99784	0.871593	17.334	0.000186754	0.00115517
9	95820989	95847420	26432	+	ensembl_havana	gene	NA	NA	ENSG00000157303	6	SUSD3	ensembl_havana	protein_coding	-0.634458	3.02946	1.52265	0.225219	0.317732
5	137136882	137146440	9559	+	havana	gene	NA	NA	ENSG00000226306	6	NPY6R	havana	pseudogene	-0.910442	1.16529	1.15281	0.29011	0.389147
8	59717977	60031767	313791	-	ensembl_havana	gene	NA	NA	ENSG00000198846	5	TOX	ensembl_havana	protein_coding	0.752583	1.49312	1.60384	0.213498	0.303995
12	25357723	25403870	46148	-	ensembl_havana	gene	NA	NA	ENSG00000133703	7	KRAS	ensembl_havana	protein_coding	0.86036	5.54495	6.681	0.0139469	0.0329091
14	38677204	38682272	5069	+	ensembl_havana	gene	NA	NA	ENSG00000139874	5	SSTR1	ensembl_havana	protein_coding	-1.42702	2.49818	10.0011	0.0031726	0.0100895
14	106330024	106330072	49	-	havana	gene	NA	NA	ENSG00000242472	1	IGHJ5	havana	IG_J_gene	2.80463	0.835289	20.8965	5.52942e-05	0.000473255
8	67331824	67341212	9389	-	havana	gene	NA	NA	ENSG00000246145	1	RP11-346I3.4	havana	lincRNA	-1.27561	2.67103	9.19651	0.00447879	0.0132388
15	81616718	81654378	37661	+	havana	gene	NA	NA	ENSG00000259343	1	RP11-761I4.3	havana	antisense	-1.90607	2.18632	20.458	6.39317e-05	0.000524501
3	158363611	158390482	26872	-	ensembl_havana	gene	NA	NA	ENSG00000079257	3	LXN	ensembl_havana	protein_coding	2.35121	1.90506	41.5944	1.75087e-07	1.18633e-05
X	72783036	72906937	123902	+	ensembl_havana	gene	NA	NA	ENSG00000204116	7	CHIC1	ensembl_havana	protein_coding	1.53428	2.80477	16.0856	0.00029242	0.00161575
2	23240997	23421927	180931	-	havana	gene	NA	NA	ENSG00000232451	1	AC016768.1	havana	lincRNA	-1.48808	2.28233	19.6489	8.36575e-05	0.00064031
19	50030875	50050219	19345	+	ensembl_havana	gene	NA	NA	ENSG00000142552	3	RCN3	ensembl_havana	protein_coding	-1.67453	2.63163	17.6889	0.000164761	0.00105115
1	1215816	1227409	11594	+	ensembl_havana	gene	NA	NA	ENSG00000162572	15	SCNN1D	ensembl_havana	protein_coding	-2.98461	1.40917	33.5242	1.32864e-06	3.88334e-05
8	110253148	110346614	93467	-	ensembl_havana	gene	NA	NA	ENSG00000120526	6	NUDCD1	ensembl_havana	protein_coding	0.502608	4.34822	5.85944	0.0206586	0.0451423
11	554855	560779	5925	-	ensembl_havana	gene	NA	NA	ENSG00000185522	4	C11orf35	ensembl_havana	protein_coding	-2.73974	1.72182	34.525	1.02031e-06	3.2896e-05
19	16177831	16213813	35983	+	ensembl_havana	gene	NA	NA	ENSG00000167460	10	TPM4	ensembl_havana	protein_coding	0.755233	5.97286	7.86434	0.00807793	0.0212938
2	107418056	107503564	85509	-	ensembl_havana	gene	NA	NA	ENSG00000144057	11	ST6GAL2	ensembl_havana	protein_coding	0.453938	2.79595	1.15163	0.290353	0.38932
1	48688357	48714316	25960	+	ensembl_havana	gene	NA	NA	ENSG00000117834	8	SLC5A9	ensembl_havana	protein_coding	-0.737341	3.94272	3.14151	0.0847909	0.143617
1	156638555	156647189	8635	-	ensembl_havana	gene	NA	NA	ENSG00000132688	10	NES	ensembl_havana	protein_coding	0.557312	3.40988	2.94706	0.0946327	0.156922
1	59041099	59043166	2068	-	ensembl_havana	gene	NA	NA	ENSG00000184292	5	TACSTD2	ensembl_havana	protein_coding	3.34033	1.01218	35.3205	8.29481e-07	2.90969e-05
11	117070037	117075498	5462	+	ensembl_havana	gene	NA	NA	ENSG00000149591	12	TAGLN	ensembl_havana	protein_coding	0.729162	4.55615	3.52361	0.0686274	0.120495
9	108456825	108538893	82069	+	ensembl_havana	gene	NA	NA	ENSG00000095209	7	TMEM38B	ensembl_havana	protein_coding	0.782104	4.47327	11.5921	0.00164094	0.00599657
17	16592851	16707767	114917	+	ensembl_havana	gene	NA	NA	ENSG00000170160	12	CCDC144A	ensembl_havana	protein_coding	-0.715526	0.871599	0.627644	0.433413	0.535669
19	57321445	57352096	30652	-	ensembl_havana	gene	NA	NA	ENSG00000198300	8	PEG3	ensembl_havana	protein_coding	-0.307254	4.04378	0.862391	0.359259	0.461453
X	150564987	150577836	12850	+	ensembl_havana	gene	NA	NA	ENSG00000160131	9	VMA21	ensembl_havana	protein_coding	1.10548	5.44127	40.7261	2.1374e-07	1.32629e-05
17	27893070	27900175	7106	+	ensembl_havana	gene	NA	NA	ENSG00000167543	11	TP53I13	ensembl_havana	protein_coding	-2.30527	3.19439	37.0318	5.3561e-07	2.28526e-05
6	26234440	26235216	777	-	ensembl_havana	gene	NA	NA	ENSG00000124575	5	HIST1H1D	ensembl_havana	protein_coding	0.801877	2.83332	5.1807	0.0288921	0.0594142
1	55107463	55175939	68477	+	ensembl_havana	gene	NA	NA	ENSG00000184313	15	MROH7	ensembl_havana	protein_coding	-3.65275	0.917095	35.4765	7.96686e-07	2.86196e-05
3	48555117	48599448	44332	-	ensembl_havana	gene	NA	NA	ENSG00000114268	7	PFKFB4	ensembl_havana	protein_coding	-0.314725	1.90074	0.484869	0.490699	0.589759
14	106733144	106733639	496	-	havana	gene	NA	NA	ENSG00000211950	2	IGHV1-24	havana	IG_V_gene	3.68705	0.830201	34.7182	9.70059e-07	3.17442e-05
1	150521884	150533413	11530	+	ensembl_havana	gene	NA	NA	ENSG00000143382	9	ADAMTSL4	ensembl_havana	protein_coding	-1.43982	4.09287	10.9784	0.00210894	0.00729466
22	23134980	23135496	517	+	havana	gene	NA	NA	ENSG00000211668	2	IGLV2-11	havana	IG_V_gene	2.42211	1.47432	21.5798	4.42074e-05	0.000400302
12	132379196	132407712	28517	+	ensembl_havana	gene	NA	NA	ENSG00000177169	5	ULK1	ensembl_havana	protein_coding	-1.73129	3.84188	15.5894	0.000350669	0.00185627
6	151186685	151423023	236339	+	ensembl_havana	gene	NA	NA	ENSG00000120254	11	MTHFD1L	ensembl_havana	protein_coding	0.58965	2.70428	5.80965	0.0211627	0.0460317
1	19592476	19600688	8213	-	ensembl_havana	gene	NA	NA	ENSG00000211454	9	AKR7L	ensembl_havana	polymorphic_pseudogene	-1.36003	4.18619	18.5043	0.000123983	0.000846977
9	79000433	79009433	9001	-	havana	gene	NA	NA	ENSG00000135002	7	RFK	havana	protein_coding	1.36731	4.90138	44.3617	9.15819e-08	7.91197e-06
6	71998506	72018653	20148	+	ensembl_havana	gene	NA	NA	ENSG00000119900	7	OGFRL1	ensembl_havana	protein_coding	1.50073	4.87113	48.6067	3.56256e-08	4.81227e-06
15	40886218	40956540	70323	+	ensembl_havana	gene	NA	NA	ENSG00000137812	15	CASC5	ensembl_havana	protein_coding	0.662797	4.46975	10.4904	0.00257946	0.0085275
X	34645181	34675405	30225	-	ensembl_havana	gene	NA	NA	ENSG00000147027	3	TMEM47	ensembl_havana	protein_coding	1.37033	5.13126	16.5366	0.00024834	0.00143084
2	149632819	149883273	250455	+	ensembl_havana	gene	NA	NA	ENSG00000168280	12	KIF5C	ensembl_havana	protein_coding	1.0304	0.951455	3.97848	0.0537036	0.0986225
13	29598748	30077892	479145	+	ensembl_havana	gene	NA	NA	ENSG00000132938	14	MTUS2	ensembl_havana	protein_coding	-1.58336	1.5184	10.3457	0.00274359	0.00896022
17	43209967	43221548	11582	+	ensembl_havana	gene	NA	NA	ENSG00000181513	10	ACBD4	ensembl_havana	protein_coding	-1.34502	4.98304	20.0265	7.38384e-05	0.000583088
1	46085716	46089729	4014	-	ensembl_havana	gene	NA	NA	ENSG00000159588	10	CCDC17	ensembl_havana	protein_coding	-2.35391	2.04857	48.2427	3.83864e-08	4.88007e-06
19	6663148	6670599	7452	-	ensembl_havana	gene	NA	NA	ENSG00000125735	6	TNFSF14	ensembl_havana	protein_coding	-1.09103	3.83414	4.90958	0.033122	0.0663766
1	21922708	21995801	73094	-	ensembl_havana	gene	NA	NA	ENSG00000076864	15	RAP1GAP	ensembl_havana	protein_coding	-0.287175	3.78115	0.58857	0.447978	0.549414
7	87900207	87903065	2859	-	havana	gene	NA	NA	ENSG00000264868	1	CTB-167B5.2	havana	lincRNA	0.914101	2.81378	3.81526	0.0585981	0.106016
11	35160417	35253949	93533	+	ensembl_havana	gene	NA	NA	ENSG00000026508	12	CD44	ensembl_havana	protein_coding	0.973851	5.58142	13.2153	0.000861141	0.00364331
MT	3307	4262	956	+	insdc	gene	NA	NA	ENSG00000198888	2	MT-ND1	insdc	protein_coding	-0.58687	6.9566	2.71086	0.108375	0.17486
3	168801287	169381406	580120	-	ensembl_havana	gene	NA	NA	ENSG00000085276	13	MECOM	ensembl_havana	protein_coding	0.204396	3.17434	0.43953	0.511575	0.60916
7	148684228	148684340	113	-	ensembl	gene	NA	NA	ENSG00000201098	1	RNY1	ensembl	misc_RNA	1.98656	2.71527	45.2244	7.52658e-08	6.93832e-06
13	99336055	99404908	68854	-	ensembl_havana	gene	NA	NA	ENSG00000088386	11	SLC15A1	ensembl_havana	protein_coding	-0.106485	4.97767	0.0969195	0.757355	0.817758
2	189839046	189877472	38427	+	ensembl_havana	gene	NA	NA	ENSG00000168542	8	COL3A1	ensembl_havana	protein_coding	0.696326	8.05864	3.58018	0.0665414	0.117425
X	8496915	8700227	203313	-	ensembl_havana	gene	NA	NA	ENSG00000011201	6	KAL1	ensembl_havana	protein_coding	1.74814	1.58027	18.825	0.000111011	0.000785752
5	149340300	149373018	32719	+	ensembl_havana	gene	NA	NA	ENSG00000155850	7	SLC26A2	ensembl_havana	protein_coding	1.22037	3.69413	31.8654	2.06336e-06	5.13771e-05
1	6484848	6521430	36583	+	ensembl_havana	gene	NA	NA	ENSG00000187017	10	ESPN	ensembl_havana	protein_coding	-1.46525	3.74927	10.7444	0.00232325	0.00786677
1	234509202	234519795	10594	+	ensembl_havana	gene	NA	NA	ENSG00000168275	10	COA6	ensembl_havana	protein_coding	1.04806	3.35761	29.7593	3.69653e-06	7.28622e-05
4	176554085	176923815	369731	-	ensembl_havana	gene	NA	NA	ENSG00000150625	12	GPM6A	ensembl_havana	protein_coding	0.959989	3.29414	6.59644	0.0145149	0.0339307
5	148786252	148808241	21990	+	havana	gene	NA	NA	ENSG00000249669	3	MIR143HG	havana	lincRNA	-0.121306	3.32509	0.0885091	0.767792	0.826133
1	198126093	198291550	165458	+	ensembl_havana	gene	NA	NA	ENSG00000151414	10	NEK7	ensembl_havana	protein_coding	1.01979	6.21702	24.9285	1.53164e-05	0.00018948
1	159887897	159895522	7626	-	ensembl_havana	gene	NA	NA	ENSG00000158710	10	TAGLN2	ensembl_havana	protein_coding	0.393105	6.14956	5.38656	0.0260592	0.054579
5	173213793	173236042	22250	-	havana	gene	NA	NA	ENSG00000254211	1	CTB-43E15.4	havana	lincRNA	-0.159738	3.46587	0.110905	0.741049	0.805715
7	48211055	48687092	476038	+	ensembl_havana	gene	NA	NA	ENSG00000179869	10	ABCA13	ensembl_havana	protein_coding	0.680116	1.86977	1.58534	0.2161	0.307252
10	99526508	99531709	5202	-	ensembl_havana	gene	NA	NA	ENSG00000120057	4	SFRP5	ensembl_havana	protein_coding	1.83486	1.44799	9.95888	0.00322984	0.0102094
11	118764584	118796317	31734	-	ensembl_havana	gene	NA	NA	ENSG00000186174	8	BCL9L	ensembl_havana	protein_coding	-1.11352	3.78877	6.41336	0.0158319	0.0364374
4	123747863	123819391	71529	+	ensembl_havana	gene	NA	NA	ENSG00000138685	8	FGF2	ensembl_havana	protein_coding	0.107401	3.09471	0.0608118	0.806619	0.856112
6	26017260	26018040	781	-	ensembl_havana	gene	NA	NA	ENSG00000124610	3	HIST1H1A	ensembl_havana	protein_coding	-0.354228	1.84003	0.40111	0.530522	0.625973
2	121103719	121109384	5666	+	ensembl_havana	gene	NA	NA	ENSG00000163083	5	INHBB	ensembl_havana	protein_coding	0.822682	3.37027	5.07557	0.030458	0.0620382
16	29882480	29910868	28389	-	ensembl_havana	gene	NA	NA	ENSG00000174938	10	SEZ6L2	ensembl_havana	protein_coding	2.68728	0.402107	16.3216	0.000268399	0.00151953
18	29078006	29128971	50966	+	ensembl_havana	gene	NA	NA	ENSG00000046604	8	DSG2	ensembl_havana	protein_coding	0.868172	5.6554	10.1207	0.00301613	0.00968841
8	116420724	116821899	401176	-	ensembl_havana	gene	NA	NA	ENSG00000104447	7	TRPS1	ensembl_havana	protein_coding	0.555879	4.15889	2.8382	0.100704	0.164684
19	4502204	4517716	15513	-	ensembl_havana	gene	NA	NA	ENSG00000167676	3	PLIN4	ensembl_havana	protein_coding	-1.25341	4.86894	14.0353	0.000627819	0.00288911
15	64657193	64679886	22694	-	ensembl_havana	gene	NA	NA	ENSG00000166803	6	KIAA0101	ensembl_havana	protein_coding	0.477395	1.27934	2.26272	0.14123	0.21762
12	6896024	6929974	33951	+	ensembl_havana	gene	NA	NA	ENSG00000010610	5	CD4	ensembl_havana	protein_coding	-1.07253	6.43224	20.0668	7.28013e-05	0.000577181
20	57608200	57617964	9765	-	ensembl_havana	gene	NA	NA	ENSG00000101166	11	SLMO2	ensembl_havana	protein_coding	0.979419	5.34932	21.6713	4.28029e-05	0.00039118
5	49692026	49739082	47057	-	ensembl_havana	gene	NA	NA	ENSG00000170571	7	EMB	ensembl_havana	protein_coding	1.824	3.37921	41.2183	1.91909e-07	1.24427e-05
10	18429606	18830798	401193	+	ensembl_havana	gene	NA	NA	ENSG00000165995	14	CACNB2	ensembl_havana	protein_coding	-2.1329	1.42105	12.8143	0.00100736	0.00409999
19	54754263	54761164	6902	-	ensembl_havana	gene	NA	NA	ENSG00000105609	12	LILRB5	ensembl_havana	protein_coding	-1.01671	3.89575	19.3674	9.19873e-05	0.000686589
4	47452885	47465736	12852	-	ensembl_havana	gene	NA	NA	ENSG00000169019	9	COMMD8	ensembl_havana	protein_coding	1.43835	3.0742	31.4941	2.28592e-06	5.44063e-05
17	53342373	53402426	60054	+	ensembl_havana	gene	NA	NA	ENSG00000108924	9	HLF	ensembl_havana	protein_coding	-0.0807421	7.24887	0.0456606	0.832	0.875975
11	76511408	76515599	4192	+	havana	gene	NA	NA	ENSG00000261578	1	RP11-21L23.2	havana	sense_overlapping	0.102161	3.47471	0.0499005	0.8245	0.870188
8	82192598	82197012	4415	+	ensembl_havana	gene	NA	NA	ENSG00000164687	6	FABP5	ensembl_havana	protein_coding	1.52981	0.855806	16.2384	0.000276072	0.00155118
1	115247090	115259515	12426	-	ensembl_havana	gene	NA	NA	ENSG00000213281	4	NRAS	ensembl_havana	protein_coding	0.809574	5.97994	19.7378	8.10865e-05	0.000627387
3	48445261	48471594	26334	-	ensembl_havana	gene	NA	NA	ENSG00000164050	8	PLXNB1	ensembl_havana	protein_coding	-1.4862	6.70359	24.0792	1.99758e-05	0.000228573
12	68042118	68059186	17069	+	ensembl_havana	gene	NA	NA	ENSG00000127334	10	DYRK2	ensembl_havana	protein_coding	0.809604	5.15709	9.3917	0.00411629	0.0124038
12	98909290	98944157	34868	+	ensembl_havana	gene	NA	NA	ENSG00000120802	9	TMPO	ensembl_havana	protein_coding	0.997882	6.45864	30.0885	3.37121e-06	6.90975e-05
5	78985700	79096063	110364	+	ensembl_havana	gene	NA	NA	ENSG00000164309	10	CMYA5	ensembl_havana	protein_coding	-1.21428	4.27512	17.5578	0.00017255	0.00108908
11	46878419	46940193	61775	-	ensembl_havana	gene	NA	NA	ENSG00000134569	5	LRP4	ensembl_havana	protein_coding	-1.67926	1.88368	10.1688	0.00295555	0.00951924
17	55055466	55084129	28664	+	ensembl_havana	gene	NA	NA	ENSG00000121064	8	SCPEP1	ensembl_havana	protein_coding	0.506708	4.97692	2.89175	0.0976637	0.160822
12	96366440	96390143	23704	-	ensembl_havana	gene	NA	NA	ENSG00000084110	6	HAL	ensembl_havana	protein_coding	-0.0680023	7.02031	0.0302313	0.862941	0.899887
1	183592401	183604892	12492	-	ensembl_havana	gene	NA	NA	ENSG00000162704	11	ARPC5	ensembl_havana	protein_coding	1.11615	6.23161	53.9507	1.14865e-08	2.89702e-06
13	23902965	24007841	104877	-	ensembl_havana	gene	NA	NA	ENSG00000151835	9	SACS	ensembl_havana	protein_coding	0.53008	4.41258	3.04186	0.0896819	0.150274
1	23037332	23241818	204487	+	ensembl_havana	gene	NA	NA	ENSG00000133216	12	EPHB2	ensembl_havana	protein_coding	1.36818	1.43139	13.9136	0.000656827	0.00298917
3	195590235	195638816	48582	-	ensembl_havana	gene	NA	NA	ENSG00000061938	12	TNK2	ensembl_havana	protein_coding	-1.44053	3.4216	11.26	0.00187861	0.00667632
8	99114572	99129469	14898	-	ensembl_havana	gene	NA	NA	ENSG00000132541	6	HRSP12	ensembl_havana	protein_coding	0.552153	8.48541	1.93372	0.172894	0.257308
7	55832490	55840981	8492	+	havana	gene	NA	NA	ENSG00000226278	1	PSPHP1	havana	pseudogene	0.584379	0.193307	0.226097	0.637307	0.72042
18	3247479	3256234	8756	+	ensembl_havana	gene	NA	NA	ENSG00000101608	8	MYL12A	ensembl_havana	protein_coding	1.1082	7.06347	27.7503	6.58679e-06	0.000108111
12	131438452	131626014	187563	+	ensembl_havana	gene	NA	NA	ENSG00000111452	8	GPR133	ensembl_havana	protein_coding	0.333365	3.4071	0.557153	0.460259	0.561088
18	55711599	56068772	357174	+	ensembl_havana	gene	NA	NA	ENSG00000049759	12	NEDD4L	ensembl_havana	protein_coding	0.784782	5.45217	12.2262	0.00127152	0.00491055
4	20254883	20622184	367302	+	ensembl_havana	gene	NA	NA	ENSG00000145147	15	SLIT2	ensembl_havana	protein_coding	1.62036	2.67147	18.861	0.000109649	0.000776887
9	130577291	130617035	39745	-	ensembl_havana	gene	NA	NA	ENSG00000106991	9	ENG	ensembl_havana	protein_coding	0.0343205	5.08089	0.010143	0.920338	0.943569
3	151488216	151502682	14467	+	havana	gene	NA	NA	ENSG00000240602	3	RP11-64D22.2	havana	pseudogene	0.673029	3.10115	2.1703	0.149394	0.227665
1	244816237	244872335	56099	+	ensembl_havana	gene	NA	NA	ENSG00000121644	14	DESI2	ensembl_havana	protein_coding	0.776166	5.08171	17.7971	0.000158165	0.001022
1	89571815	89616139	44325	-	ensembl_havana	gene	NA	NA	ENSG00000162645	8	GBP2	ensembl_havana	protein_coding	0.226704	5.54851	1.05473	0.311273	0.412036
6	46655612	46672056	16445	+	ensembl_havana	gene	NA	NA	ENSG00000180113	11	TDRD6	ensembl_havana	protein_coding	-0.898347	2.35239	2.91301	0.0964856	0.159386
22	46756731	46933067	176337	-	ensembl_havana	gene	NA	NA	ENSG00000075275	12	CELSR1	ensembl_havana	protein_coding	-0.595952	3.39641	1.97449	0.168548	0.251727
7	99933737	99965356	31620	+	ensembl_havana	gene	NA	NA	ENSG00000121716	14	PILRB	ensembl_havana	protein_coding	-2.35672	2.72472	31.7311	2.15406e-06	5.29607e-05
X	119384607	119392253	7647	+	ensembl_havana	gene	NA	NA	ENSG00000177485	6	ZBTB33	ensembl_havana	protein_coding	1.08395	5.90674	17.3527	0.000185523	0.00114892
8	144989321	145050902	61582	-	ensembl_havana	gene	NA	NA	ENSG00000178209	10	PLEC	ensembl_havana	protein_coding	-1.14291	6.54649	6.31871	0.016563	0.0377819
15	42640301	42704516	64216	+	ensembl_havana	gene	NA	NA	ENSG00000092529	18	CAPN3	ensembl_havana	protein_coding	-2.47062	1.66951	53.2122	1.34019e-08	3.1248e-06
15	85359911	85416713	56803	+	ensembl_havana	gene	NA	NA	ENSG00000136383	6	ALPK3	ensembl_havana	protein_coding	-0.256032	2.91948	0.319196	0.575597	0.666093
4	10441498	10459034	17537	-	ensembl_havana	gene	NA	NA	ENSG00000178163	3	ZNF518B	ensembl_havana	protein_coding	0.748483	3.95792	4.27466	0.0459342	0.08679
1	53527854	53551174	23321	+	ensembl_havana	gene	NA	NA	ENSG00000174348	9	PODN	ensembl_havana	protein_coding	1.35218	2.47799	9.62651	0.00372127	0.0114209
3	196295482	196315930	20449	+	ensembl_havana	gene	NA	NA	ENSG00000174013	7	FBXO45	ensembl_havana	protein_coding	0.764199	4.08897	12.2152	0.00127561	0.00492146
3	101442769	101489406	46638	+	ensembl_havana	gene	NA	NA	ENSG00000182504	6	CEP97	ensembl_havana	protein_coding	0.82839	3.82285	16.5712	0.000244602	0.00141347
19	18390563	18392432	1870	-	ensembl_havana	gene	NA	NA	ENSG00000130522	4	JUND	ensembl_havana	protein_coding	0.627631	3.72345	3.96815	0.0539993	0.09906
21	36041688	36090525	48838	+	ensembl_havana	gene	NA	NA	ENSG00000159212	8	CLIC6	ensembl_havana	protein_coding	3.34427	0.707109	28.6579	5.0931e-06	9.14945e-05
7	115575202	115799950	224749	-	ensembl_havana	gene	NA	NA	ENSG00000105967	11	TFEC	ensembl_havana	protein_coding	1.37702	3.7177	20.3476	6.63247e-05	0.00054073
3	174156363	175523428	1367066	+	ensembl_havana	gene	NA	NA	ENSG00000177694	10	NAALADL2	ensembl_havana	protein_coding	0.128708	3.70165	0.108602	0.743653	0.807759
7	107564244	107643700	79457	-	ensembl_havana	gene	NA	NA	ENSG00000091136	9	LAMB1	ensembl_havana	protein_coding	0.649308	5.9778	4.16271	0.0487147	0.0910953
6	11183531	11382581	199051	-	ensembl_havana	gene	NA	NA	ENSG00000111859	12	NEDD9	ensembl_havana	protein_coding	1.08383	4.54187	18.6013	0.000119898	0.000827015
14	106539079	106539577	499	-	havana	gene	NA	NA	ENSG00000211939	2	IGHV1-8	havana	IG_V_gene	2.88537	0.598257	12.9524	0.000954227	0.00392871
22	43807202	43903728	96527	+	ensembl_havana	gene	NA	NA	ENSG00000186732	9	MPPED1	ensembl_havana	protein_coding	-0.243023	3.22502	0.286557	0.595729	0.684823
1	1288069	1297157	9089	-	ensembl_havana	gene	NA	NA	ENSG00000162576	12	MXRA8	ensembl_havana	protein_coding	1.05667	1.7871	4.88145	0.0335983	0.0671323
11	67806483	67818362	11880	+	ensembl_havana	gene	NA	NA	ENSG00000110719	5	TCIRG1	ensembl_havana	protein_coding	-1.63707	3.76092	17.0788	0.00020448	0.00123549
9	35681989	35691017	9029	-	ensembl_havana	gene	NA	NA	ENSG00000198467	9	TPM2	ensembl_havana	protein_coding	0.130734	2.54933	0.135691	0.714761	0.784076
20	5095599	5107272	11674	-	ensembl_havana	gene	NA	NA	ENSG00000132646	6	PCNA	ensembl_havana	protein_coding	0.773804	4.90007	13.9022	0.000659696	0.00299787
22	21128167	21142008	13842	+	ensembl_havana	gene	NA	NA	ENSG00000099937	6	SERPIND1	ensembl_havana	protein_coding	-0.395587	9.53133	1.78252	0.190209	0.277842
7	39017598	39532694	515097	+	ensembl_havana	gene	NA	NA	ENSG00000106536	15	POU6F2	ensembl_havana	protein_coding	-2.84126	1.1185	17.63	0.000168215	0.00106882
8	24151553	24216531	64979	+	ensembl_havana	gene	NA	NA	ENSG00000042980	8	ADAM28	ensembl_havana	protein_coding	1.37244	2.27471	14.7993	0.000470274	0.00231758
14	67853700	67878917	25218	-	ensembl_havana	gene	NA	NA	ENSG00000100558	4	PLEK2	ensembl_havana	protein_coding	-0.572329	3.53017	1.31964	0.258236	0.353487
15	52043758	52108565	64808	+	ensembl_havana	gene	NA	NA	ENSG00000128872	5	TMOD2	ensembl_havana	protein_coding	0.929055	3.75768	15.4444	0.000369346	0.00193095
12	7022909	7032861	9953	+	ensembl_havana	gene	NA	NA	ENSG00000111674	4	ENO2	ensembl_havana	protein_coding	0.725245	1.31141	1.94042	0.172171	0.256428
6	36095586	36107842	12257	+	ensembl_havana	gene	NA	NA	ENSG00000156711	12	MAPK13	ensembl_havana	protein_coding	0.790643	1.86587	2.79552	0.103204	0.167911
1	40428352	40429076	725	+	havana	gene	NA	NA	ENSG00000228477	1	RP3-342P20.2	havana	pseudogene	-1.73863	1.44211	10.9095	0.00216981	0.00745863
17	56378592	56406152	27561	-	ensembl_havana	gene	NA	NA	ENSG00000005379	11	BZRAP1	ensembl_havana	protein_coding	-2.11581	2.86724	36.537	6.07138e-07	2.47235e-05
2	89416833	89417335	503	-	havana	gene	NA	NA	ENSG00000240382	1	IGKV1-17	havana	IG_V_gene	3.12382	0.920833	27.108	7.99273e-06	0.000122652
3	108855561	108868973	13413	+	havana	gene	NA	NA	ENSG00000241224	2	RP11-59E19.1	havana	lincRNA	-0.177624	2.38847	0.103892	0.749073	0.811786
7	108210012	108215294	5283	+	ensembl_havana	gene	NA	NA	ENSG00000128590	4	DNAJB9	ensembl_havana	protein_coding	0.984288	6.61673	7.85966	0.00809507	0.0213318
10	28966271	28971868	5598	+	ensembl_havana	gene	NA	NA	ENSG00000095739	7	BAMBI	ensembl_havana	protein_coding	0.758719	4.0275	9.48752	0.00394993	0.0119937
3	133651540	133771028	119489	-	ensembl_havana	gene	NA	NA	ENSG00000174640	8	SLCO2A1	ensembl_havana	protein_coding	1.20048	2.38424	9.39441	0.00411149	0.0123923
5	176022803	176037134	14332	-	ensembl_havana	gene	NA	NA	ENSG00000169258	6	GPRIN1	ensembl_havana	protein_coding	1.45802	0.329545	10.5775	0.00249019	0.00829905
10	1085848	1095110	9263	-	ensembl_havana	gene	NA	NA	ENSG00000067064	6	IDI1	ensembl_havana	protein_coding	1.16523	6.81069	15.806	0.00032385	0.00174743
1	31838472	31849697	11226	-	ensembl_havana	gene	NA	NA	ENSG00000121769	3	FABP3	ensembl_havana	protein_coding	0.279036	2.3795	0.345684	0.560239	0.653375
3	99548985	99833357	284373	-	ensembl_havana	gene	NA	NA	ENSG00000168386	14	FILIP1L	ensembl_havana	protein_coding	1.34866	3.12047	21.0638	5.23323e-05	0.000454179
6	160090089	160183561	93473	-	ensembl_havana	gene	NA	NA	ENSG00000112096	12	SOD2	ensembl_havana	protein_coding	0.579513	9.65472	3.03245	0.0901486	0.150878
9	139839698	139841426	1729	+	ensembl_havana	gene	NA	NA	ENSG00000176919	7	C8G	ensembl_havana	protein_coding	-0.838578	5.95414	3.71137	0.0619705	0.111023
12	27863706	27909228	45523	+	ensembl_havana	gene	NA	NA	ENSG00000061794	8	MRPS35	ensembl_havana	protein_coding	0.565389	6.69939	1.68384	0.202673	0.29185
2	89475812	89476644	833	-	havana	gene	NA	NA	ENSG00000241294	1	IGKV2-24	havana	IG_V_gene	1.75119	1.03636	7.36823	0.0101286	0.025496
15	69755365	69863775	108411	+	havana	gene	NA	NA	ENSG00000245750	3	RP11-279F6.1	havana	lincRNA	-0.896841	3.38618	4.21856	0.0473051	0.0890037
22	23154244	23154782	539	+	havana	gene	NA	NA	ENSG00000211669	2	IGLV3-10	havana	IG_V_gene	3.36872	0.67546	25.4037	1.33027e-05	0.000171064
13	110406184	110438915	32732	-	ensembl_havana	gene	NA	NA	ENSG00000185950	7	IRS2	ensembl_havana	protein_coding	0.93638	4.42351	12.0606	0.00135857	0.00517641
15	90328120	90358633	30514	-	ensembl_havana	gene	NA	NA	ENSG00000166825	9	ANPEP	ensembl_havana	protein_coding	-0.747492	8.22207	5.11896	0.0298008	0.0609542
8	128220111	128231333	11223	-	havana	gene	NA	NA	ENSG00000247844	1	CCAT1	havana	lincRNA	1.59975	0.96844	5.76141	0.0216797	0.0469277
10	5249132	5249705	574	+	havana	gene	NA	NA	ENSG00000228291	1	RP11-445P17.6	havana	pseudogene	-1.42184	2.91747	13.0043	0.000935041	0.00387317
X	5758678	6146904	388227	-	ensembl_havana	gene	NA	NA	ENSG00000146938	10	NLGN4X	ensembl_havana	protein_coding	0.179762	2.08221	0.140999	0.709494	0.779646
16	81134480	81253975	119496	-	ensembl_havana	gene	NA	NA	ENSG00000166473	12	PKD1L2	ensembl_havana	polymorphic_pseudogene	-2.84845	1.39623	23.7398	2.22036e-05	0.000246582
19	18111941	18124911	12971	+	ensembl_havana	gene	NA	NA	ENSG00000105643	5	ARRDC2	ensembl_havana	protein_coding	0.506169	3.82822	2.61298	0.114728	0.183304
6	391739	411447	19709	+	ensembl_havana	gene	NA	NA	ENSG00000137265	10	IRF4	ensembl_havana	protein_coding	2.10536	1.91609	30.7956	2.78666e-06	6.15467e-05
17	26691290	26700110	8821	-	ensembl_havana	gene	NA	NA	ENSG00000109072	9	VTN	ensembl_havana	protein_coding	-0.587236	11.3624	3.15918	0.0839344	0.142336
17	15531274	15587625	56352	-	ensembl_havana	gene	NA	NA	ENSG00000221926	7	TRIM16	ensembl_havana	protein_coding	-0.746061	2.72197	5.69576	0.0223807	0.0481783
1	32117848	32169920	52073	-	ensembl_havana	gene	NA	NA	ENSG00000084636	13	COL16A1	ensembl_havana	protein_coding	0.748312	1.97485	2.43525	0.127388	0.199776
3	195869507	195887761	18255	+	ensembl_havana	gene	NA	NA	ENSG00000224652	1	LINC00885	ensembl_havana	lincRNA	-1.73093	1.43253	8.46078	0.00618432	0.0171276
9	4490444	4587469	97026	+	ensembl_havana	gene	NA	NA	ENSG00000106688	7	SLC1A1	ensembl_havana	protein_coding	0.0278712	6.03586	0.00479787	0.945161	0.961689
19	15751707	15773635	21929	+	ensembl_havana	gene	NA	NA	ENSG00000186529	10	CYP4F3	ensembl_havana	protein_coding	-0.693339	8.43537	4.69422	0.036965	0.0727712
X	47441712	47446188	4477	+	ensembl_havana	gene	NA	NA	ENSG00000102265	7	TIMP1	ensembl_havana	protein_coding	1.00955	6.0734	7.27434	0.0105762	0.0263482
5	138702885	138720242	17358	-	ensembl_havana	gene	NA	NA	ENSG00000170482	12	SLC23A1	ensembl_havana	protein_coding	-0.640501	4.22051	3.3337	0.0761824	0.131356
6	133043926	133055904	11979	-	ensembl_havana	gene	NA	NA	ENSG00000093134	9	VNN3	ensembl_havana	protein_coding	0.0762209	3.78038	0.0265338	0.871515	0.90641
11	47681143	47736941	55799	-	ensembl_havana	gene	NA	NA	ENSG00000165923	11	AGBL2	ensembl_havana	protein_coding	-2.02786	2.50706	35.497	7.88596e-07	2.86196e-05
1	117452679	117532980	80302	+	ensembl_havana	gene	NA	NA	ENSG00000134247	9	PTGFRN	ensembl_havana	protein_coding	0.814911	4.93955	16.2248	0.000277471	0.00155762
11	57364860	57382326	17467	+	ensembl_havana	gene	NA	NA	ENSG00000149131	11	SERPING1	ensembl_havana	protein_coding	-0.716703	9.45634	5.77145	0.0215626	0.0467389
6	46188475	46459709	271235	-	ensembl_havana	gene	NA	NA	ENSG00000172348	10	RCAN2	ensembl_havana	protein_coding	1.41528	2.53391	11.1443	0.00196987	0.00692665
5	131646978	131705608	58631	-	havana	gene	NA	NA	ENSG00000233006	2	AC034220.3	havana	processed_transcript	-1.60271	3.01673	36.458	6.14828e-07	2.48615e-05
11	95566046	95658479	92434	-	ensembl_havana	gene	NA	NA	ENSG00000087053	14	MTMR2	ensembl_havana	protein_coding	1.0276	3.61556	19.1089	0.000100474	0.000730411
1	1227756	1244989	17234	-	ensembl_havana	gene	NA	NA	ENSG00000131584	14	ACAP3	ensembl_havana	protein_coding	-1.88332	3.36379	20.7457	5.81156e-05	0.000491032
15	40091233	40213093	121861	-	ensembl_havana	gene	NA	NA	ENSG00000166073	4	GPR176	ensembl_havana	protein_coding	1.34389	2.2772	17.7353	0.000161785	0.00103724
4	2794750	2842825	48076	+	ensembl_havana	gene	NA	NA	ENSG00000087266	11	SH3BP2	ensembl_havana	protein_coding	-1.23909	6.23898	17.5746	0.000171527	0.00108502
3	195384933	195460422	75490	+	ensembl_havana	gene	NA	NA	ENSG00000242086	4	LINC00969	ensembl_havana	lincRNA	-1.3446	5.29724	21.6082	4.3802e-05	0.000397754
10	15555948	15762124	206177	-	ensembl_havana	gene	NA	NA	ENSG00000077943	7	ITGA8	ensembl_havana	protein_coding	1.43799	1.54108	9.22078	0.00443192	0.0131373
4	74962752	74965010	2259	-	ensembl_havana	gene	NA	NA	ENSG00000081041	8	CXCL2	ensembl_havana	protein_coding	-0.0648308	4.99983	0.0232533	0.879652	0.912477
11	35453370	35551848	98479	-	ensembl_havana	gene	NA	NA	ENSG00000149090	7	PAMR1	ensembl_havana	protein_coding	-0.381138	3.17697	1.50083	0.228504	0.321323
17	77751931	77761782	9852	+	ensembl_havana	gene	NA	NA	ENSG00000173894	6	CBX2	ensembl_havana	protein_coding	0.483688	1.14387	1.38635	0.246753	0.341096
4	187130133	187179625	49493	+	ensembl_havana	gene	NA	NA	ENSG00000164344	11	KLKB1	ensembl_havana	protein_coding	-0.221566	7.87166	0.572828	0.454065	0.555138
1	203830731	203839678	8948	+	ensembl_havana	gene	NA	NA	ENSG00000182004	8	SNRPE	ensembl_havana	protein_coding	0.793282	4.49983	19.1769	9.80658e-05	0.000718582
19	44150247	44174699	24453	-	ensembl_havana	gene	NA	NA	ENSG00000011422	7	PLAUR	ensembl_havana	protein_coding	0.775865	1.36595	4.02514	0.05238	0.0965993
15	45622407	45624832	2426	-	havana	gene	NA	NA	ENSG00000259433	2	CTD-2651B20.4	havana	pseudogene	-1.9184	1.16284	13.596	0.000743065	0.0032666
12	76438670	76478813	40144	-	ensembl_havana	gene	NA	NA	ENSG00000187109	9	NAP1L1	ensembl_havana	protein_coding	1.01934	6.57896	25.0267	1.48515e-05	0.000185786
19	35615417	35633355	17939	-	ensembl_havana	gene	NA	NA	ENSG00000153902	9	LGI4	ensembl_havana	protein_coding	-1.78447	1.46101	6.84174	0.0129323	0.0309872
X	102507923	102510131	2209	-	ensembl_havana	gene	NA	NA	ENSG00000180964	12	TCEAL8	ensembl_havana	protein_coding	1.31264	4.24855	25.8424	1.16513e-05	0.000156387
12	46751972	46766650	14679	-	ensembl_havana	gene	NA	NA	ENSG00000134294	9	SLC38A2	ensembl_havana	protein_coding	0.833311	8.43588	8.6947	0.00557325	0.0157964
5	118604387	118735383	130997	+	ensembl_havana	gene	NA	NA	ENSG00000145779	7	TNFAIP8	ensembl_havana	protein_coding	1.5207	3.56238	37.2608	5.02937e-07	2.20205e-05
2	173420101	173489823	69723	+	ensembl_havana	gene	NA	NA	ENSG00000152256	9	PDK1	ensembl_havana	protein_coding	0.842218	4.70268	8.5724	0.0058861	0.0164653
18	1254384	1408345	153962	-	ensembl_havana	gene	NA	NA	ENSG00000132204	9	LINC00470	ensembl_havana	lincRNA	-1.93383	1.14693	8.81977	0.00527862	0.0151092
12	24366190	24715524	349335	-	havana	gene	NA	NA	ENSG00000255864	1	RP11-444D3.1	havana	lincRNA	-1.43281	2.7603	11.3767	0.00179121	0.00642705
17	67074843	67138029	63187	-	ensembl_havana	gene	NA	NA	ENSG00000154262	8	ABCA6	ensembl_havana	protein_coding	-0.212225	8.453	0.419736	0.521182	0.617684
7	75931861	75933612	1752	+	ensembl_havana	gene	NA	NA	ENSG00000106211	8	HSPB1	ensembl_havana	protein_coding	-1.02558	4.42847	9.83174	0.00340911	0.0106361
1	154669931	154842756	172826	-	ensembl_havana	gene	NA	NA	ENSG00000143603	14	KCNN3	ensembl_havana	protein_coding	1.35726	1.52811	12.7781	0.00102094	0.0041423
19	19821280	19843906	22627	-	ensembl_havana	gene	NA	NA	ENSG00000105708	8	ZNF14	ensembl_havana	protein_coding	1.15817	2.29575	9.24156	0.00439221	0.0130622
12	47469490	47473734	4245	-	ensembl_havana	gene	NA	NA	ENSG00000139211	5	AMIGO2	ensembl_havana	protein_coding	0.870034	2.57279	7.1667	0.0111158	0.0273987
18	51884287	51911588	27302	+	ensembl_havana	gene	NA	NA	ENSG00000166845	9	C18orf54	ensembl_havana	protein_coding	1.56007	1.10158	15.6819	0.000338482	0.00180766
4	170907748	170954182	46435	-	ensembl_havana	gene	NA	NA	ENSG00000198948	7	MFAP3L	ensembl_havana	protein_coding	-0.0959193	6.21778	0.0661656	0.798469	0.849423
1	197881037	197904608	23572	+	ensembl_havana	gene	NA	NA	ENSG00000143355	11	LHX9	ensembl_havana	protein_coding	2.28584	0.692333	11.3991	0.0017749	0.00637878
18	56113507	56116856	3350	+	havana	gene	NA	NA	ENSG00000267391	1	RP11-1151B14.3	havana	lincRNA	-1.156	5.76775	14.2433	0.000580041	0.00272212
1	161195793	161200408	4616	+	ensembl_havana	gene	NA	NA	ENSG00000158882	8	TOMM40L	ensembl_havana	protein_coding	0.159162	3.62799	0.801595	0.376552	0.479139
6	55618443	55740362	121920	-	ensembl_havana	gene	NA	NA	ENSG00000112175	6	BMP5	ensembl_havana	protein_coding	1.29481	2.4668	10.0837	0.00306366	0.00980284
17	68049570	68131749	82180	+	ensembl_havana	gene	NA	NA	ENSG00000153822	9	KCNJ16	ensembl_havana	protein_coding	2.10872	1.37968	14.4443	0.000537504	0.00256718
3	52558386	52569070	10685	-	ensembl_havana	gene	NA	NA	ENSG00000168268	6	NT5DC2	ensembl_havana	protein_coding	0.0579696	1.87484	0.025916	0.873005	0.907538
1	45482071	45771881	289811	-	ensembl_havana	gene	NA	NA	ENSG00000162415	6	ZSWIM5	ensembl_havana	protein_coding	-0.268372	2.05626	0.706497	0.406149	0.509176
7	124386051	124405681	19631	-	ensembl_havana	gene	NA	NA	ENSG00000170775	2	GPR37	ensembl_havana	protein_coding	0.168133	3.73646	0.154085	0.696978	0.76918
16	87863629	87903094	39466	-	ensembl_havana	gene	NA	NA	ENSG00000103257	4	SLC7A5	ensembl_havana	protein_coding	-1.22667	2.81475	7.76106	0.00846484	0.0221235
20	35405845	35492089	86245	-	ensembl_havana	gene	NA	NA	ENSG00000149639	10	SOGA1	ensembl_havana	protein_coding	0.0904331	3.37831	0.0705907	0.791995	0.844719
2	43864412	43995126	130715	+	ensembl_havana	gene	NA	NA	ENSG00000152527	9	PLEKHH2	ensembl_havana	protein_coding	-0.217827	2.77387	0.257562	0.614897	0.701745
2	178487980	178973066	485087	-	ensembl_havana	gene	NA	NA	ENSG00000128655	12	PDE11A	ensembl_havana	protein_coding	-0.286357	4.51026	0.417558	0.522259	0.618538
5	64961755	65018862	57108	-	ensembl_havana	gene	NA	NA	ENSG00000197860	5	SGTB	ensembl_havana	protein_coding	1.22905	3.2608	29.9377	3.51926e-06	7.06427e-05
8	144915764	144924200	8437	-	ensembl_havana	gene	NA	NA	ENSG00000185189	11	NRBP2	ensembl_havana	protein_coding	-1.73364	5.40422	24.0695	2.0036e-05	0.000228855
9	123970072	124095121	125050	+	ensembl_havana	gene	NA	NA	ENSG00000148180	12	GSN	ensembl_havana	protein_coding	1.36128	5.80676	26.8147	8.7158e-06	0.000128711
19	21106028	21133503	27476	+	ensembl_havana	gene	NA	NA	ENSG00000105750	10	ZNF85	ensembl_havana	protein_coding	0.913722	1.54758	4.15354	0.0489505	0.0914393
4	128802016	128820350	18335	+	ensembl_havana	gene	NA	NA	ENSG00000142731	6	PLK4	ensembl_havana	protein_coding	0.863198	1.47767	7.24092	0.0107326	0.0266516
2	216809213	216898819	89607	-	ensembl_havana	gene	NA	NA	ENSG00000118242	11	MREG	ensembl_havana	protein_coding	-1.82135	3.58286	52.144	1.67629e-08	3.43894e-06
16	75153456	75178098	24643	+	havana	gene	NA	NA	ENSG00000261058	1	RP11-252E2.2	havana	lincRNA	-0.789774	2.30947	3.1623	0.0838086	0.142154
3	13573824	13679922	106099	+	ensembl_havana	gene	NA	NA	ENSG00000163520	9	FBLN2	ensembl_havana	protein_coding	0.185456	2.75591	0.179359	0.674446	0.751001
11	61560109	61564716	4608	+	ensembl_havana	gene	NA	NA	ENSG00000168496	3	FEN1	ensembl_havana	protein_coding	-0.0369189	3.32854	0.0189244	0.89135	0.921401
3	27414214	27525911	111698	-	ensembl_havana	gene	NA	NA	ENSG00000033867	12	SLC4A7	ensembl_havana	protein_coding	0.711296	4.71435	7.18446	0.0110248	0.0272119
8	91634223	91803860	169638	-	ensembl_havana	gene	NA	NA	ENSG00000180694	9	TMEM64	ensembl_havana	protein_coding	0.745248	5.83616	8.24892	0.00679588	0.0184748
12	53551447	53575135	23689	-	ensembl_havana	gene	NA	NA	ENSG00000139631	14	CSAD	ensembl_havana	protein_coding	-1.21481	4.93265	11.5177	0.00169126	0.00613743
18	33877677	34360018	482342	+	ensembl_havana	gene	NA	NA	ENSG00000134775	11	FHOD3	ensembl_havana	protein_coding	-0.163979	1.70721	0.0872093	0.769453	0.827506
17	64208151	64252643	44493	-	ensembl_havana	gene	NA	NA	ENSG00000091583	6	APOH	ensembl_havana	protein_coding	0.415149	12.4619	1.29376	0.262858	0.358665
4	39500375	39529931	29557	-	ensembl_havana	gene	NA	NA	ENSG00000109814	7	UGDH	ensembl_havana	protein_coding	0.0936999	7.51334	0.121699	0.729232	0.796116
6	26217165	26217711	547	+	ensembl_havana	gene	NA	NA	ENSG00000168274	3	HIST1H2AE	ensembl_havana	protein_coding	0.275193	2.79579	0.917393	0.344544	0.446439
6	25783125	25832287	49163	-	ensembl_havana	gene	NA	NA	ENSG00000124568	6	SLC17A1	ensembl_havana	protein_coding	-0.33713	4.77152	0.754695	0.390752	0.493194
16	13340173	13656775	316603	+	havana	gene	NA	NA	ENSG00000262801	1	U91319.1	havana	lincRNA	-1.70864	1.79969	8.72183	0.00551071	0.0156504
19	19375173	19384200	9028	-	ensembl_havana	gene	NA	NA	ENSG00000213996	8	TM6SF2	ensembl_havana	protein_coding	-1.30292	2.91578	10.37	0.00271579	0.00888612
19	6677715	6730573	52859	-	ensembl_havana	gene	NA	NA	ENSG00000125730	12	C3	ensembl_havana	protein_coding	-0.475371	13.5371	1.97218	0.168768	0.251935
2	71409869	71454213	44345	-	ensembl_havana	gene	NA	NA	ENSG00000124374	8	PAIP2B	ensembl_havana	protein_coding	-0.332246	5.56454	1.16683	0.287241	0.38614
15	94774767	95023632	248866	+	ensembl_havana	gene	NA	NA	ENSG00000140563	10	MCTP2	ensembl_havana	protein_coding	1.29811	2.90269	11.9919	0.00139651	0.00527725
22	20116979	20135530	18552	+	ensembl_havana	gene	NA	NA	ENSG00000099904	11	ZDHHC8	ensembl_havana	protein_coding	-1.96623	2.46296	20.4634	6.38168e-05	0.000524501
2	227867427	228028829	161403	-	ensembl_havana	gene	NA	NA	ENSG00000081052	10	COL4A4	ensembl_havana	protein_coding	1.12035	3.52231	9.03186	0.00481113	0.014041
3	74311719	74570291	258573	-	ensembl_havana	gene	NA	NA	ENSG00000113805	8	CNTN3	ensembl_havana	protein_coding	-0.0116864	3.21595	0.000801707	0.977568	0.984176
12	9429831	9466684	36854	+	ensembl_havana	gene	NA	NA	ENSG00000111788	9	RP11-22B23.1	ensembl_havana	pseudogene	-2.15172	1.86389	18.4992	0.000124206	0.000847754
22	30884900	30901698	16799	-	ensembl_havana	gene	NA	NA	ENSG00000133488	10	SEC14L4	ensembl_havana	protein_coding	-1.30854	5.32829	19.0337	0.000103346	0.000744711
17	40023161	40086795	63635	-	ensembl_havana	gene	NA	NA	ENSG00000131473	12	ACLY	ensembl_havana	protein_coding	0.600242	5.92522	16.302	0.000269393	0.00152241
X	18257434	18372847	115414	-	ensembl_havana	gene	NA	NA	ENSG00000102098	13	SCML2	ensembl_havana	protein_coding	0.080563	1.91338	0.107066	0.7454	0.808814
3	48663156	48672926	9771	-	ensembl_havana	gene	NA	NA	ENSG00000225697	6	SLC26A6	ensembl_havana	protein_coding	-1.20667	2.86125	15.7695	0.000327679	0.00175898
18	48405419	48474691	69273	+	ensembl_havana	gene	NA	NA	ENSG00000082212	7	ME2	ensembl_havana	protein_coding	0.69783	4.8522	7.09331	0.0115006	0.0281388
6	31620193	31625987	5795	+	ensembl_havana	gene	NA	NA	ENSG00000204444	6	APOM	ensembl_havana	protein_coding	-0.245842	7.09067	0.514988	0.477621	0.577526
14	96829814	96853625	23812	+	ensembl_havana	gene	NA	NA	ENSG00000100744	10	GSKIP	ensembl_havana	protein_coding	0.85359	4.18098	10.9246	0.00215627	0.0074235
11	86502101	86663952	161852	+	ensembl_havana	gene	NA	NA	ENSG00000150687	7	PRSS23	ensembl_havana	protein_coding	1.12027	4.77896	16.2095	0.000279539	0.0015654
7	1468101	1499138	31038	-	ensembl_havana	gene	NA	NA	ENSG00000164877	14	MICALL2	ensembl_havana	protein_coding	-1.13798	2.37526	6.13889	0.0180543	0.0404868
8	128806779	129113499	306721	+	ensembl_havana	gene	NA	NA	ENSG00000249859	3	PVT1	ensembl_havana	processed_transcript	0.56561	1.52126	2.79882	0.102991	0.16762
19	49843852	49865714	21863	-	ensembl_havana	gene	NA	NA	ENSG00000074219	9	TEAD2	ensembl_havana	protein_coding	-0.0443986	2.87462	0.0233047	0.879519	0.912477
4	56262124	56319564	57441	+	ensembl_havana	gene	NA	NA	ENSG00000134851	8	TMEM165	ensembl_havana	protein_coding	0.966869	4.49715	22.2006	3.60496e-05	0.000349329
15	81601394	81616524	15131	-	ensembl_havana	gene	NA	NA	ENSG00000172345	9	STARD5	ensembl_havana	protein_coding	-1.0629	4.64838	11.356	0.00180641	0.00646973
2	166326157	166545917	219761	+	ensembl_havana	gene	NA	NA	ENSG00000178662	11	CSRNP3	ensembl_havana	protein_coding	-0.949853	2.65299	4.9752	0.0320396	0.0646289
5	64813593	64858998	45406	-	ensembl_havana	gene	NA	NA	ENSG00000123219	8	CENPK	ensembl_havana	protein_coding	1.22869	0.968269	9.79344	0.00346244	0.0107638
22	24981588	24989175	7588	-	ensembl_havana	gene	NA	NA	ENSG00000178026	8	FAM211B	ensembl_havana	protein_coding	-1.47182	3.4451	16.7787	0.000227635	0.0013417
10	91152303	91163745	11443	+	ensembl_havana	gene	NA	NA	ENSG00000185745	8	IFIT1	ensembl_havana	protein_coding	0.631563	5.93625	2.68971	0.109713	0.176683
20	45129701	45142198	12498	-	ensembl_havana	gene	NA	NA	ENSG00000198185	7	ZNF334	ensembl_havana	protein_coding	-0.496231	2.15986	1.07835	0.305995	0.406282
12	10005583	10022735	17153	-	ensembl_havana	gene	NA	NA	ENSG00000110852	4	CLEC2B	ensembl_havana	protein_coding	1.24421	3.31782	12.9692	0.000947964	0.00390936
2	24300303	24308731	8429	-	ensembl_havana	gene	NA	NA	ENSG00000115129	9	TP53I3	ensembl_havana	protein_coding	0.51675	2.85601	2.60508	0.115259	0.184046
11	43577986	43878167	300182	+	ensembl_havana	gene	NA	NA	ENSG00000149084	7	HSD17B12	ensembl_havana	protein_coding	1.15151	6.65507	16.4797	0.000253491	0.00145036
1	157963063	158070052	106990	+	ensembl_havana	gene	NA	NA	ENSG00000183853	13	KIRREL	ensembl_havana	protein_coding	0.948986	3.87196	7.97485	0.00768488	0.0203952
MT	10760	12137	1378	+	insdc	gene	NA	NA	ENSG00000198886	2	MT-ND4	insdc	protein_coding	-0.333817	9.15019	1.18493	0.283581	0.382173
7	128292895	128293719	825	+	ensembl_havana	gene	NA	NA	ENSG00000230715	2	RP11-274B21.4	ensembl_havana	pseudogene	-3.37145	1.12967	27.4708	7.18511e-06	0.000113949
13	46627321	46679211	51891	-	ensembl_havana	gene	NA	NA	ENSG00000080618	9	CPB2	ensembl_havana	protein_coding	0.0260326	9.68017	0.00430868	0.948027	0.963305
12	20522179	20837315	315137	+	ensembl_havana	gene	NA	NA	ENSG00000172572	6	PDE3A	ensembl_havana	protein_coding	0.784591	3.4657	5.2532	0.0278635	0.0577164
19	17513748	17516457	2710	-	ensembl_havana	gene	NA	NA	ENSG00000130303	8	BST2	ensembl_havana	protein_coding	-0.218286	5.60762	0.319268	0.575554	0.666093
X	12885202	12908499	23298	+	ensembl_havana	gene	NA	NA	ENSG00000196664	4	TLR7	ensembl_havana	protein_coding	1.69386	2.00385	24.888	1.55184e-05	0.000191222
14	73086004	73360809	274806	-	ensembl_havana	gene	NA	NA	ENSG00000205683	7	DPF3	ensembl_havana	protein_coding	-1.08267	2.49007	13.2404	0.000851215	0.00361402
15	41795836	41806085	10250	-	ensembl_havana	gene	NA	NA	ENSG00000062524	11	LTK	ensembl_havana	protein_coding	-1.89575	1.36854	28.388	5.4743e-06	9.55891e-05
X	1520662	1532921	12260	+	havana	gene	NA	NA	ENSG00000236017	3	ASMTL-AS1	havana	antisense	-2.5076	1.39759	23.6492	2.28417e-05	0.000251887
19	676392	683385	6994	+	ensembl_havana	gene	NA	NA	ENSG00000070404	5	FSTL3	ensembl_havana	protein_coding	1.36229	2.80506	14.6535	0.000496741	0.00241303
1	233119181	233431459	312279	-	ensembl_havana	gene	NA	NA	ENSG00000135749	14	PCNXL2	ensembl_havana	protein_coding	1.25261	2.22007	13.6792	0.000719166	0.00319115
15	20587869	20711433	123565	-	ensembl_havana	gene	NA	NA	ENSG00000180229	8	HERC2P3	ensembl_havana	pseudogene	-1.5919	1.95131	9.3579	0.00417676	0.0125407
15	77223960	77242601	18642	+	ensembl_havana	gene	NA	NA	ENSG00000117906	9	RCN2	ensembl_havana	protein_coding	0.904126	4.52169	24.2306	1.8972e-05	0.000220568
1	185014496	185071740	57245	+	ensembl_havana	gene	NA	NA	ENSG00000121481	6	RNF2	ensembl_havana	protein_coding	1.08237	3.5054	19.8295	7.87114e-05	0.000611431
6	11861859	11863203	1345	-	havana	gene	NA	NA	ENSG00000215124	2	RP3-420J14.1	havana	pseudogene	-0.416254	2.29922	0.879469	0.3546	0.456556
14	55493948	55516206	22259	+	ensembl_havana	gene	NA	NA	ENSG00000180008	8	SOCS4	ensembl_havana	protein_coding	1.11083	4.70848	37.2191	5.06837e-07	2.20205e-05
12	57914493	57923931	9439	+	ensembl_havana	gene	NA	NA	ENSG00000166987	10	MBD6	ensembl_havana	protein_coding	-1.68505	3.34634	17.2879	0.000189832	0.00116847
3	124801480	124998021	196542	-	ensembl_havana	gene	NA	NA	ENSG00000221955	6	SLC12A8	ensembl_havana	protein_coding	-0.382153	3.39085	0.891767	0.351297	0.453275
6	27833034	27833606	573	+	ensembl_havana	gene	NA	NA	ENSG00000198374	3	HIST1H2AL	ensembl_havana	protein_coding	0.439738	0.701968	0.972624	0.330612	0.432329
17	73521161	73571289	50129	+	ensembl_havana	gene	NA	NA	ENSG00000073350	9	LLGL2	ensembl_havana	protein_coding	-1.83991	4.66004	29.7462	3.73696e-06	7.34105e-05
17	29158988	29222887	63900	+	ensembl_havana	gene	NA	NA	ENSG00000176208	4	ATAD5	ensembl_havana	protein_coding	0.219912	2.48487	0.60804	0.440616	0.542287
21	44473301	44497053	23753	-	ensembl_havana	gene	NA	NA	ENSG00000160200	13	CBS	ensembl_havana	protein_coding	-1.3967	7.45134	25.2186	1.40666e-05	0.000178974
7	50511831	50518088	6258	-	ensembl_havana	gene	NA	NA	ENSG00000132436	7	FIGNL1	ensembl_havana	protein_coding	0.542493	3.67996	6.84832	0.0128836	0.0309006
19	14230321	14247768	17448	-	ensembl_havana	gene	NA	NA	ENSG00000105011	4	ASF1B	ensembl_havana	protein_coding	0.33535	0.74479	0.671124	0.418047	0.520711
6	32407619	32412823	5205	+	ensembl_havana	gene	NA	NA	ENSG00000204287	9	HLA-DRA	ensembl_havana	protein_coding	1.11167	8.26544	12.722	0.00104464	0.0042133
3	182840001	182881627	41627	-	ensembl_havana	gene	NA	NA	ENSG00000078081	3	LAMP3	ensembl_havana	protein_coding	2.14954	0.586802	19.4344	9.01607e-05	0.000676833
9	106856541	106903698	47158	+	ensembl_havana	gene	NA	NA	ENSG00000136824	14	SMC2	ensembl_havana	protein_coding	0.657395	4.49619	7.78276	0.00838194	0.0219582
16	84853590	84954374	100785	+	ensembl_havana	gene	NA	NA	ENSG00000103196	7	CRISPLD2	ensembl_havana	protein_coding	1.23358	3.99661	12.3607	0.00120523	0.004708
X	109917084	110039286	122203	-	ensembl_havana	gene	NA	NA	ENSG00000101938	10	CHRDL1	ensembl_havana	protein_coding	0.886462	0.870445	1.75686	0.193371	0.281514
16	31711911	31721097	9187	+	havana	gene	NA	NA	ENSG00000131797	8	CLUHP3	havana	pseudogene	-1.73826	3.64302	46.9891	5.06847e-08	5.74316e-06
4	84011201	84058228	47028	-	ensembl_havana	gene	NA	NA	ENSG00000145287	6	PLAC8	ensembl_havana	protein_coding	0.632379	3.40212	8.09453	0.00727577	0.0195248
2	238482965	238510257	27293	-	ensembl_havana	gene	NA	NA	ENSG00000124839	8	RAB17	ensembl_havana	protein_coding	-1.28728	5.99118	18.8691	0.000109344	0.000775077
3	186507669	186524847	17179	-	ensembl_havana	gene	NA	NA	ENSG00000163918	6	RFC4	ensembl_havana	protein_coding	0.155244	2.816	0.322768	0.573472	0.664299
2	89265781	89266286	506	-	havana	gene	NA	NA	ENSG00000239855	1	IGKV1-6	havana	IG_V_gene	3.14448	0.983449	35.3114	8.3143e-07	2.90969e-05
10	23425852	23426590	739	+	ensembl_havana	gene	NA	NA	ENSG00000229932	2	YWHAZP3	ensembl_havana	pseudogene	0.899432	1.78352	8.60559	0.00579469	0.0162532
3	119316689	119348658	31970	+	ensembl_havana	gene	NA	NA	ENSG00000144837	4	PLA1A	ensembl_havana	protein_coding	-0.156353	4.72639	0.145287	0.705323	0.775934
7	11409984	11871824	461841	-	ensembl_havana	gene	NA	NA	ENSG00000005108	11	THSD7A	ensembl_havana	protein_coding	0.488518	3.12022	2.53283	0.120249	0.190491
4	141178440	141306880	128441	+	ensembl_havana	gene	NA	NA	ENSG00000153130	13	SCOC	ensembl_havana	protein_coding	1.50111	5.45619	45.5043	7.11269e-08	6.8655e-06
7	128291239	128292388	1150	+	havana	gene	NA	NA	ENSG00000243302	3	RP11-274B21.2	havana	pseudogene	-2.56248	1.90534	51.9964	1.72529e-08	3.43894e-06
2	201450591	201541787	91197	+	ensembl_havana	gene	NA	NA	ENSG00000138356	9	AOX1	ensembl_havana	protein_coding	-0.400649	11.1013	1.03113	0.316665	0.417758
8	86089460	86129387	39928	+	ensembl_havana	gene	NA	NA	ENSG00000133740	6	E2F5	ensembl_havana	protein_coding	0.94631	1.74619	12.1104	0.00132908	0.00508512
5	43289497	43313614	24118	-	ensembl_havana	gene	NA	NA	ENSG00000112972	10	HMGCS1	ensembl_havana	protein_coding	0.759411	7.57594	4.46782	0.0415387	0.0800124
14	106478110	106478603	494	-	havana	gene	NA	NA	ENSG00000211936	2	IGHV4-4	havana	IG_V_gene	2.18522	0.858021	10.4759	0.00259812	0.00857286
19	3359561	3469215	109655	+	ensembl_havana	gene	NA	NA	ENSG00000141905	13	NFIC	ensembl_havana	protein_coding	-0.783559	5.86254	3.49868	0.0695696	0.121807
1	155867599	155881195	13597	-	ensembl_havana	gene	NA	NA	ENSG00000143622	6	RIT1	ensembl_havana	protein_coding	0.549725	4.48345	4.70326	0.0367942	0.0725263
22	43593289	43739394	146106	-	ensembl_havana	gene	NA	NA	ENSG00000159307	14	SCUBE1	ensembl_havana	protein_coding	-1.2251	1.62329	3.97279	0.0538664	0.0988625
8	109619079	109799844	180766	-	ensembl_havana	gene	NA	NA	ENSG00000164841	4	TMEM74	ensembl_havana	protein_coding	-0.534326	0.862233	1.38642	0.24674	0.341096
12	48357352	48362661	5310	+	ensembl_havana	gene	NA	NA	ENSG00000134291	7	TMEM106C	ensembl_havana	protein_coding	0.485946	5.24145	4.91086	0.0330993	0.0663472
1	151512781	151556059	43279	+	ensembl_havana	gene	NA	NA	ENSG00000143367	11	TUFT1	ensembl_havana	protein_coding	-0.0694491	2.71822	0.0533305	0.818673	0.86605
5	126112315	126172712	60398	+	ensembl_havana	gene	NA	NA	ENSG00000113368	7	LMNB1	ensembl_havana	protein_coding	0.201357	3.519	0.706911	0.406015	0.50909
12	73725	91218	17494	+	havana	gene	NA	NA	ENSG00000226210	3	ABC7-42389800N19.1	havana	pseudogene	-2.03029	1.61825	15.3045	0.000389575	0.00201248
3	24496627	24500925	4299	-	havana	gene	NA	NA	ENSG00000224822	1	THRB-IT1	havana	sense_intronic	-1.61674	2.45834	26.8314	8.63473e-06	0.000128181
7	45951949	45961473	9525	-	ensembl_havana	gene	NA	NA	ENSG00000146674	10	IGFBP3	ensembl_havana	protein_coding	0.0770109	8.07522	0.062392	0.804175	0.853947
14	21484922	21539031	54110	-	ensembl_havana	gene	NA	NA	ENSG00000165795	16	NDRG2	ensembl_havana	protein_coding	-0.736395	7.75551	7.21413	0.0108696	0.0269234
6	109612231	109676266	64036	+	ensembl_havana	gene	NA	NA	ENSG00000203799	6	CCDC162P	ensembl_havana	pseudogene	-3.21202	0.960796	28.6219	5.14597e-06	9.20247e-05
20	25433341	25566153	132813	-	ensembl_havana	gene	NA	NA	ENSG00000101004	10	NINL	ensembl_havana	protein_coding	-1.44396	4.29736	23.3252	2.52875e-05	0.000268994
9	140328816	140336268	7453	-	ensembl_havana	gene	NA	NA	ENSG00000188833	5	ENTPD8	ensembl_havana	protein_coding	-1.05538	2.29375	5.28646	0.0274049	0.0569779
12	21788276	21910791	122516	-	ensembl_havana	gene	NA	NA	ENSG00000111716	8	LDHB	ensembl_havana	protein_coding	0.928365	4.81539	7.62208	0.00901722	0.0232792
17	37894180	37903544	9365	+	ensembl_havana	gene	NA	NA	ENSG00000141738	9	GRB7	ensembl_havana	protein_coding	-1.90886	2.95415	28.2178	5.78146e-06	9.85875e-05
X	45007619	45060146	52528	-	ensembl_havana	gene	NA	NA	ENSG00000147113	12	CXorf36	ensembl_havana	protein_coding	1.28806	1.94811	14.1182	0.000607453	0.00282073
2	191829084	191885686	56603	-	ensembl_havana	gene	NA	NA	ENSG00000115415	14	STAT1	ensembl_havana	protein_coding	1.02459	7.81806	15.0155	0.000433109	0.00217906
14	95883831	95942173	58343	-	ensembl_havana	gene	NA	NA	ENSG00000176438	8	SYNE3	ensembl_havana	protein_coding	-1.54264	3.78288	24.2919	1.87012e-05	0.00021807
12	6619388	6619717	330	+	ensembl_havana	gene	NA	NA	ENSG00000239002	2	SCARNA10	ensembl_havana	sense_intronic	0.844018	8.34959	10.3988	0.00267982	0.00879419
19	45312328	45324673	12346	+	ensembl_havana	gene	NA	NA	ENSG00000187244	6	BCAM	ensembl_havana	protein_coding	-0.192562	3.4813	0.209821	0.649662	0.730269
4	55524085	55606881	82797	+	ensembl_havana	gene	NA	NA	ENSG00000157404	11	KIT	ensembl_havana	protein_coding	1.84094	1.63877	20.3796	6.56213e-05	0.000536674
20	361261	378203	16943	+	ensembl_havana	gene	NA	NA	ENSG00000101255	6	TRIB3	ensembl_havana	protein_coding	0.236686	4.43477	0.59342	0.446129	0.547532
5	115140430	115152651	12222	-	ensembl_havana	gene	NA	NA	ENSG00000129596	4	CDO1	ensembl_havana	protein_coding	0.0719054	7.57514	0.0419028	0.838959	0.881462
3	31699382	32119072	419691	-	ensembl_havana	gene	NA	NA	ENSG00000144645	9	OSBPL10	ensembl_havana	protein_coding	0.0698626	2.73084	0.0374862	0.847567	0.887822
1	27860546	27930942	70397	-	ensembl_havana	gene	NA	NA	ENSG00000126705	9	AHDC1	ensembl_havana	protein_coding	-1.43552	2.36966	8.47483	0.0061459	0.0170487
6	137518621	137540586	21966	-	ensembl_havana	gene	NA	NA	ENSG00000027697	8	IFNGR1	ensembl_havana	protein_coding	0.94953	6.45022	13.4125	0.000797673	0.00343772
19	21203426	21242856	39431	+	ensembl_havana	gene	NA	NA	ENSG00000118620	8	ZNF430	ensembl_havana	protein_coding	1.2273	2.59626	12.9838	0.000942575	0.00389612
X	65815479	65859108	43630	-	ensembl_havana	gene	NA	NA	ENSG00000131080	10	EDA2R	ensembl_havana	protein_coding	2.04001	1.10184	11.8203	0.0014963	0.00557484
12	49760367	49921205	160839	+	ensembl_havana	gene	NA	NA	ENSG00000123352	13	SPATS2	ensembl_havana	protein_coding	0.260895	3.16964	1.37929	0.247919	0.342345
18	47176720	47177530	811	+	havana	gene	NA	NA	ENSG00000267444	1	SMUG1P1	havana	pseudogene	-0.75843	1.7273	2.21029	0.145804	0.223261
11	13690217	13753893	63677	+	ensembl_havana	gene	NA	NA	ENSG00000197601	8	FAR1	ensembl_havana	protein_coding	1.14314	3.99591	15.5512	0.00035564	0.00187244
13	114145310	114204542	59233	+	ensembl_havana	gene	NA	NA	ENSG00000150403	13	TMCO3	ensembl_havana	protein_coding	1.03438	4.57048	24.4303	1.78644e-05	0.000211145
5	16473147	16617167	144021	-	ensembl_havana	gene	NA	NA	ENSG00000154153	9	FAM134B	ensembl_havana	protein_coding	0.631418	4.87609	2.81919	0.101809	0.16616
22	32665368	32669097	3730	+	havana	gene	NA	NA	ENSG00000214076	3	CPSF1P1	havana	pseudogene	-1.83007	1.25454	7.26758	0.0106093	0.0263917
2	228029281	228179508	150228	+	ensembl_havana	gene	NA	NA	ENSG00000169031	14	COL4A3	ensembl_havana	protein_coding	1.6402	1.77133	12.5901	0.00110044	0.00438992
12	14978503	14996429	17927	-	ensembl_havana	gene	NA	NA	ENSG00000111339	6	ART4	ensembl_havana	protein_coding	0.233216	6.01885	0.522491	0.474454	0.574941
6	32162620	32191844	29225	-	ensembl_havana	gene	NA	NA	ENSG00000204301	5	NOTCH4	ensembl_havana	protein_coding	-1.57354	3.91123	22.0326	3.81769e-05	0.000361524
12	123011793	123110943	99151	+	ensembl_havana	gene	NA	NA	ENSG00000184445	7	KNTC1	ensembl_havana	protein_coding	0.0224754	4.47056	0.00691993	0.934165	0.953308
6	169857307	170102159	244853	-	ensembl_havana	gene	NA	NA	ENSG00000184465	11	WDR27	ensembl_havana	protein_coding	-1.53492	4.13381	32.4508	1.77145e-06	4.6399e-05
14	105155943	105185942	30000	+	ensembl_havana	gene	NA	NA	ENSG00000203485	8	INF2	ensembl_havana	protein_coding	-0.951179	4.26469	5.06299	0.0306514	0.0623434
MT	10470	10766	297	+	insdc	gene	NA	NA	ENSG00000212907	2	MT-ND4L	insdc	protein_coding	-0.515356	6.56475	3.26561	0.0791146	0.13553
7	73213872	73247014	33143	+	ensembl_havana	gene	NA	NA	ENSG00000189143	8	CLDN4	ensembl_havana	protein_coding	2.16486	0.844399	15.5655	0.00035377	0.00186573
6	55921388	56258892	337505	-	ensembl_havana	gene	NA	NA	ENSG00000124749	12	COL21A1	ensembl_havana	protein_coding	0.189745	1.94346	0.231829	0.633087	0.717101
10	50222290	50323554	101265	-	ensembl_havana	gene	NA	NA	ENSG00000165633	8	VSTM4	ensembl_havana	protein_coding	0.385213	4.1073	0.851139	0.362376	0.464884
7	114562209	114659256	97048	+	ensembl_havana	gene	NA	NA	ENSG00000135272	5	MDFIC	ensembl_havana	protein_coding	1.24945	4.82052	33.4351	1.35521e-06	3.92435e-05
17	7004641	7019019	14379	-	ensembl_havana	gene	NA	NA	ENSG00000161944	12	ASGR2	ensembl_havana	protein_coding	-0.585394	8.00474	3.38056	0.0742352	0.128553
9	99401859	99417585	15727	-	ensembl_havana	gene	NA	NA	ENSG00000158122	7	AAED1	ensembl_havana	protein_coding	0.908264	3.29912	14.3393	0.000558137	0.00264472
10	36810649	36813162	2514	-	ensembl_havana	gene	NA	NA	ENSG00000229644	4	NAMPTL	ensembl_havana	protein_coding	0.113236	3.76945	0.0677108	0.796183	0.847962
14	24030306	24037282	6977	+	havana	gene	NA	NA	ENSG00000258727	1	RP11-66N24.3	havana	antisense	-2.13616	2.70424	59.4988	3.85358e-09	1.77231e-06
4	25749055	25865382	116328	-	ensembl_havana	gene	NA	NA	ENSG00000091490	6	SEL1L3	ensembl_havana	protein_coding	1.24185	5.22094	20.5234	6.25572e-05	0.00051757
4	57514155	57548065	33911	-	ensembl_havana	gene	NA	NA	ENSG00000171476	17	HOPX	ensembl_havana	protein_coding	1.6285	0.953803	11.4567	0.00173376	0.0062597
21	37832919	37948867	115949	-	ensembl_havana	gene	NA	NA	ENSG00000159261	6	CLDN14	ensembl_havana	protein_coding	-1.24696	4.48055	17.6678	0.000165991	0.00105727
9	133046882	133309510	262629	+	ensembl_havana	gene	NA	NA	ENSG00000148357	12	HMCN2	ensembl_havana	protein_coding	-1.34143	1.18489	3.5027	0.0694168	0.121621
1	233749750	233808258	58509	+	ensembl_havana	gene	NA	NA	ENSG00000135750	10	KCNK1	ensembl_havana	protein_coding	0.58916	2.92242	2.7493	0.105991	0.171643
22	22712087	22712608	522	+	havana	gene	NA	NA	ENSG00000211648	2	IGLV1-47	havana	IG_V_gene	2.58354	1.23366	25.387	1.33703e-05	0.000171651
4	155484108	155492238	8131	+	ensembl_havana	gene	NA	NA	ENSG00000171564	7	FGB	ensembl_havana	protein_coding	0.408905	13.7318	0.837987	0.366056	0.468337
4	186506598	186877806	371209	-	ensembl_havana	gene	NA	NA	ENSG00000154556	13	SORBS2	ensembl_havana	protein_coding	-0.385507	7.43031	1.32494	0.2573	0.352528
22	19957419	20004331	46913	-	ensembl_havana	gene	NA	NA	ENSG00000099889	9	ARVCF	ensembl_havana	protein_coding	-1.53566	3.0104	16.2079	0.000279703	0.0015654
1	158969758	159024945	55188	+	ensembl_havana	gene	NA	NA	ENSG00000163565	14	IFI16	ensembl_havana	protein_coding	0.995783	4.8251	8.65241	0.00568181	0.0160113
1	6307406	6321035	13630	-	ensembl_havana	gene	NA	NA	ENSG00000158292	6	GPR153	ensembl_havana	protein_coding	-0.582414	2.30867	1.3659	0.250203	0.344665
11	82611017	82669319	58303	+	ensembl_havana	gene	NA	NA	ENSG00000165490	8	C11orf82	ensembl_havana	protein_coding	0.45515	1.41309	1.62636	0.210367	0.300439
X	12924739	12941288	16550	+	ensembl_havana	gene	NA	NA	ENSG00000101916	11	TLR8	ensembl_havana	protein_coding	1.05189	2.83516	7.59586	0.00912568	0.023501
7	149473131	149531068	57938	+	ensembl_havana	gene	NA	NA	ENSG00000197558	7	SSPO	ensembl_havana	processed_transcript	-2.99735	1.34897	32.2792	1.85566e-06	4.82008e-05
2	69092613	69098649	6037	-	ensembl_havana	gene	NA	NA	ENSG00000163217	1	BMP10	ensembl_havana	protein_coding	-0.411794	1.91868	0.774105	0.384789	0.487241
6	122793076	123047518	254443	+	ensembl_havana	gene	NA	NA	ENSG00000135549	10	PKIB	ensembl_havana	protein_coding	1.24912	2.18998	10.0213	0.00314557	0.0100178
10	99349450	99350690	1241	+	ensembl_havana	gene	NA	NA	ENSG00000203942	3	C10orf62	ensembl_havana	protein_coding	-2.51154	1.07131	21.7601	4.16943e-05	0.000383485
1	193028552	193060907	32356	+	ensembl_havana	gene	NA	NA	ENSG00000116747	8	TROVE2	ensembl_havana	protein_coding	1.04267	6.62224	39.0957	3.17282e-07	1.71205e-05
12	12878851	12982909	104059	+	ensembl_havana	gene	NA	NA	ENSG00000178878	8	APOLD1	ensembl_havana	protein_coding	0.947636	2.73888	16.9933	0.00021011	0.00126184
16	577717	604636	26920	+	ensembl_havana	gene	NA	NA	ENSG00000103326	6	CAPN15	ensembl_havana	protein_coding	-1.95395	2.91674	20.6958	5.90844e-05	0.000496942
Y	21034387	21239302	204916	-	ensembl_havana	gene	NA	NA	ENSG00000176728	3	TTTY14	ensembl_havana	lincRNA	-0.678275	1.82521	0.909457	0.346622	0.448463
12	7033626	7051484	17859	+	ensembl_havana	gene	NA	NA	ENSG00000111676	10	ATN1	ensembl_havana	protein_coding	-1.21512	3.00713	7.83562	0.00818358	0.0215269
MT	4470	5511	1042	+	insdc	gene	NA	NA	ENSG00000198763	3	MT-ND2	insdc	protein_coding	-0.276965	6.18057	0.625672	0.434131	0.536292
8	144806103	144815971	9869	-	ensembl_havana	gene	NA	NA	ENSG00000180921	6	FAM83H	ensembl_havana	protein_coding	-0.501158	4.11022	2.47749	0.12424	0.19586
1	67218142	67244470	26329	+	ensembl_havana	gene	NA	NA	ENSG00000152760	5	TCTEX1D1	ensembl_havana	protein_coding	-0.3255	2.38588	0.431728	0.515323	0.612412
2	47387221	47403740	16520	-	ensembl_havana	gene	NA	NA	ENSG00000143933	12	CALM2	ensembl_havana	protein_coding	0.837463	7.76684	13.3921	0.000802477	0.00345589
12	15260717	15501609	240893	-	ensembl_havana	gene	NA	NA	ENSG00000134533	2	RERG	ensembl_havana	protein_coding	1.67906	1.77827	22.3219	3.46922e-05	0.000339989
16	72042487	72058954	16468	+	ensembl_havana	gene	NA	NA	ENSG00000102967	7	DHODH	ensembl_havana	protein_coding	-0.506491	5.37735	1.54118	0.222474	0.314684
1	154298029	154323783	25755	+	ensembl_havana	gene	NA	NA	ENSG00000143515	12	ATP8B2	ensembl_havana	protein_coding	0.58875	4.11913	3.47428	0.0705057	0.12319
[truncated: 13,638 more rows]

## Sheet: S1C DGE  HCC - Normal
seqnames	start	end	width	strand	source	type	score	phase	gene_id	gene_version	gene_name	gene_source	gene_biotype	logFC	logCPM	F	PValue	FDR
17	19091329	19092027	699	+	ensembl_havana	gene	NA	NA	ENSG00000263934	2	SNORD3A	ensembl_havana	lincRNA	0.590863	7.49869	0.284027	0.59735	0.653795
X	132669773	133119922	450150	-	ensembl_havana	gene	NA	NA	ENSG00000147257	9	GPC3	ensembl_havana	protein_coding	8.441	6.70804	131.071	1.49561e-13	9.74454e-11
7	134212344	134226160	13817	+	ensembl_havana	gene	NA	NA	ENSG00000198074	5	AKR1B10	ensembl_havana	protein_coding	6.59241	7.76557	75.9209	2.1617e-10	8.94574e-09
5	147204131	147211349	7219	-	ensembl_havana	gene	NA	NA	ENSG00000164266	6	SPINK1	ensembl_havana	protein_coding	5.89904	6.33483	26.5704	9.37106e-06	4.03234e-05
1	110230436	110251661	21226	+	ensembl_havana	gene	NA	NA	ENSG00000134184	8	GSTM1	ensembl_havana	protein_coding	-1.23591	5.47327	0.577435	0.45227	0.517104
15	75041185	75048543	7359	+	ensembl_havana	gene	NA	NA	ENSG00000140505	6	CYP1A2	ensembl_havana	protein_coding	-4.46171	8.62254	26.5903	9.31575e-06	4.01075e-05
10	135333910	135374724	40815	+	ensembl_havana	gene	NA	NA	ENSG00000130649	5	CYP2E1	ensembl_havana	protein_coding	-2.2849	12.1756	8.57363	0.00588288	0.01111
4	88896819	88904562	7744	+	ensembl_havana	gene	NA	NA	ENSG00000118785	9	SPP1	ensembl_havana	protein_coding	5.89783	6.9305	112.038	1.3404e-12	3.62586e-10
4	70065669	70080449	14781	-	ensembl_havana	gene	NA	NA	ENSG00000213759	4	UGT2B11	ensembl_havana	protein_coding	7.64686	5.80156	49.9197	2.70287e-08	3.3704e-07
4	100044808	100078949	34142	-	ensembl_havana	gene	NA	NA	ENSG00000198099	4	ADH4	ensembl_havana	protein_coding	-2.81787	11.1505	16.5909	0.000243522	0.000669824
16	56700643	56701977	1335	-	ensembl_havana	gene	NA	NA	ENSG00000125144	9	MT1G	ensembl_havana	protein_coding	-5.98544	7.25908	76.1286	2.08995e-10	8.80705e-09
19	35771619	35776046	4428	+	ensembl_havana	gene	NA	NA	ENSG00000105697	3	HAMP	ensembl_havana	protein_coding	-4.72733	7.15367	26.4311	9.76783e-06	4.17207e-05
3	124624289	124672663	48375	-	ensembl_havana	gene	NA	NA	ENSG00000173702	3	MUC13	ensembl_havana	protein_coding	8.03524	4.46438	76.2558	2.04723e-10	8.69906e-09
12	9301436	9360966	59531	-	ensembl_havana	gene	NA	NA	ENSG00000126838	5	PZP	ensembl_havana	protein_coding	-5.4562	6.04589	36.5251	6.08979e-07	4.08696e-06
Y	2709527	2800041	90515	+	ensembl_havana	gene	NA	NA	ENSG00000129824	11	RPS4Y1	ensembl_havana	protein_coding	0.287135	6.22948	0.127316	0.723315	0.767593
5	95187936	95195837	7902	+	ensembl_havana	gene	NA	NA	ENSG00000236882	3	C5orf27	ensembl_havana	protein_coding	-1.21267	5.82852	2.00107	0.165784	0.215617
16	69740899	69760854	19956	-	ensembl_havana	gene	NA	NA	ENSG00000181019	8	NQO1	ensembl_havana	protein_coding	6.07875	5.60517	62.609	2.17587e-09	4.78539e-08
7	45927956	45933267	5312	+	ensembl_havana	gene	NA	NA	ENSG00000146678	5	IGFBP1	ensembl_havana	protein_coding	4.34826	6.55234	42.1681	1.53272e-07	1.33076e-06
1	52373628	52456436	82809	-	ensembl_havana	gene	NA	NA	ENSG00000169213	6	RAB3B	ensembl_havana	protein_coding	7.03317	4.15818	76.5459	1.95322e-10	8.48404e-09
1	159682079	159684379	2301	-	ensembl_havana	gene	NA	NA	ENSG00000132693	8	CRP	ensembl_havana	protein_coding	0.346795	10.4107	0.127005	0.723639	0.767884
16	56703726	56705041	1316	+	ensembl_havana	gene	NA	NA	ENSG00000205358	3	MT1H	ensembl_havana	protein_coding	-5.84662	4.98679	42.5785	1.39206e-07	1.22981e-06
7	94285637	94299007	13371	+	havana	gene	NA	NA	ENSG00000242265	1	PEG10	havana	protein_coding	2.62056	4.94845	11.6007	0.0016352	0.00357618
11	18287721	18291524	3804	+	ensembl_havana	gene	NA	NA	ENSG00000173432	6	SAA1	ensembl_havana	protein_coding	-1.68156	9.24631	2.25318	0.142066	0.188118
Y	15016019	15032390	16372	+	ensembl_havana	gene	NA	NA	ENSG00000067048	12	DDX3Y	ensembl_havana	protein_coding	0.647782	5.77323	0.666492	0.41965	0.484571
1	196743925	196763203	19279	+	ensembl_havana	gene	NA	NA	ENSG00000116785	9	CFHR3	ensembl_havana	protein_coding	-1.41858	7.83519	3.08433	0.0875593	0.122597
11	18260770	18270190	9421	-	ensembl_havana	gene	NA	NA	ENSG00000134339	4	SAA2	ensembl_havana	protein_coding	-2.53503	8.22908	4.38895	0.043275	0.0654694
1	196788887	196801319	12433	+	ensembl_havana	gene	NA	NA	ENSG00000244414	2	CFHR1	ensembl_havana	protein_coding	0.0343221	9.2446	0.00259142	0.959682	0.966605
4	69402902	69434245	31344	-	ensembl_havana	gene	NA	NA	ENSG00000197888	2	UGT2B17	ensembl_havana	protein_coding	-0.69876	6.09189	0.5514	0.462567	0.527121
12	103981051	104160505	179455	+	ensembl_havana	gene	NA	NA	ENSG00000136011	10	STAB2	ensembl_havana	protein_coding	-5.38467	6.58564	107.611	2.32542e-12	5.05037e-10
6	160542821	160579750	36930	+	ensembl_havana	gene	NA	NA	ENSG00000175003	8	SLC22A1	ensembl_havana	protein_coding	-2.49208	8.75326	15.6515	0.00034275	0.00090656
1	203148059	203155877	7819	-	ensembl_havana	gene	NA	NA	ENSG00000133048	8	CHI3L1	ensembl_havana	protein_coding	2.58933	6.00582	19.7787	8.02539e-05	0.00025472
12	56864736	56882198	17463	-	ensembl_havana	gene	NA	NA	ENSG00000135423	8	GLS2	ensembl_havana	protein_coding	-3.57395	7.34371	31.7669	2.13312e-06	1.15617e-05
18	72201675	72254448	52774	+	ensembl_havana	gene	NA	NA	ENSG00000150656	10	CNDP1	ensembl_havana	protein_coding	-4.9365	5.51245	49.592	2.89891e-08	3.56524e-07
X	108867473	108976632	109160	-	ensembl_havana	gene	NA	NA	ENSG00000068366	15	ACSL4	ensembl_havana	protein_coding	3.85608	7.33204	36.0905	6.80381e-07	4.4853e-06
12	57345219	57353158	7940	-	ensembl_havana	gene	NA	NA	ENSG00000139547	6	RDH16	ensembl_havana	protein_coding	-3.01375	8.52828	24.1231	1.97054e-05	7.59697e-05
7	99354604	99381888	27285	-	ensembl_havana	gene	NA	NA	ENSG00000160868	10	CYP3A4	ensembl_havana	protein_coding	-0.331278	11.3455	0.24739	0.621945	0.676499
1	27695603	27701315	5713	-	ensembl_havana	gene	NA	NA	ENSG00000142748	8	FCN3	ensembl_havana	protein_coding	-5.09744	6.05674	83.4005	6.65854e-11	4.02006e-09
17	38544768	38574202	29435	-	ensembl_havana	gene	NA	NA	ENSG00000131747	10	TOP2A	ensembl_havana	protein_coding	4.7626	5.32282	79.5981	1.19995e-10	6.02306e-09
17	39078948	39093886	14939	-	ensembl_havana	gene	NA	NA	ENSG00000108244	12	KRT23	ensembl_havana	protein_coding	6.99362	3.44827	70.0239	5.79628e-10	1.79734e-08
19	7828035	7834491	6457	+	ensembl_havana	gene	NA	NA	ENSG00000104938	12	CLEC4M	ensembl_havana	protein_coding	-6.48772	4.74461	85.0738	5.16926e-11	3.42508e-09
3	126200124	126236616	36493	-	ensembl_havana	gene	NA	NA	ENSG00000159650	4	UROC1	ensembl_havana	protein_coding	-3.72393	6.6091	32.5249	1.73637e-06	9.71438e-06
12	122277433	122301502	24070	-	ensembl_havana	gene	NA	NA	ENSG00000158104	7	HPD	ensembl_havana	protein_coding	-1.08204	9.94772	3.4795	0.0703043	0.100874
1	20301925	20306932	5008	-	ensembl_havana	gene	NA	NA	ENSG00000188257	6	PLA2G2A	ensembl_havana	protein_coding	0.622255	5.34082	0.357008	0.553915	0.613556
14	106202680	106209408	6729	-	havana	gene	NA	NA	ENSG00000211896	2	IGHG1	havana	IG_C_gene	2.25128	6.95573	13.9506	0.000648462	0.00158959
6	42928496	42931618	3123	+	ensembl_havana	gene	NA	NA	ENSG00000124713	5	GNMT	ensembl_havana	protein_coding	-3.1664	6.30169	22.8733	2.91712e-05	0.000106329
4	74347400	74369691	22292	+	ensembl_havana	gene	NA	NA	ENSG00000079557	3	AFM	ensembl_havana	protein_coding	-2.08969	9.31897	14.9897	0.000437953	0.00112729
Y	15360259	15592553	232295	-	ensembl_havana	gene	NA	NA	ENSG00000183878	11	UTY	ensembl_havana	protein_coding	-0.59076	5.24259	0.555074	0.461091	0.525746
16	1203241	1271771	68531	+	ensembl_havana	gene	NA	NA	ENSG00000196557	6	CACNA1H	ensembl_havana	protein_coding	-4.10688	5.09075	31.6014	2.23187e-06	1.20261e-05
10	74653339	74692791	39453	+	ensembl_havana	gene	NA	NA	ENSG00000138315	8	OIT3	ensembl_havana	protein_coding	-4.78883	6.02503	85.1164	5.13631e-11	3.41772e-09
1	55074855	55089229	14375	-	ensembl_havana	gene	NA	NA	ENSG00000162391	7	FAM151A	ensembl_havana	protein_coding	-4.89898	4.10855	35.0299	8.94395e-07	5.59426e-06
11	75428864	75444003	15140	+	ensembl_havana	gene	NA	NA	ENSG00000166391	10	MOGAT2	ensembl_havana	protein_coding	-3.78884	6.45411	42.7081	1.35055e-07	1.20412e-06
1	119911402	119936753	25352	+	ensembl_havana	gene	NA	NA	ENSG00000116882	10	HAO2	ensembl_havana	protein_coding	-2.54596	7.59076	18.4888	0.000124652	0.000373
Y	21865751	21906825	41075	-	ensembl_havana	gene	NA	NA	ENSG00000012817	11	KDM5D	ensembl_havana	protein_coding	-0.576545	5.19534	0.564956	0.457159	0.521795
12	24964295	25102393	138099	-	ensembl_havana	gene	NA	NA	ENSG00000060982	10	BCAT1	ensembl_havana	protein_coding	5.12688	5.02292	87.1207	3.81075e-11	2.87868e-09
10	96447911	96613017	165107	+	ensembl_havana	gene	NA	NA	ENSG00000165841	5	CYP2C19	ensembl_havana	protein_coding	-4.34025	7.32744	92.1478	1.84096e-11	1.79919e-09
7	99302660	99332819	30160	-	ensembl_havana	gene	NA	NA	ENSG00000160870	8	CYP3A7	ensembl_havana	protein_coding	3.19426	8.1703	41.9819	1.60142e-07	1.37969e-06
19	41381344	41388657	7314	-	ensembl_havana	gene	NA	NA	ENSG00000198077	6	CYP2A7	ensembl_havana	protein_coding	-3.5106	5.41944	20.2431	6.86785e-05	0.000222714
Y	21729199	21768160	38962	+	ensembl_havana	gene	NA	NA	ENSG00000131002	7	TXLNG2P	ensembl_havana	pseudogene	0.220513	5.00549	0.0834871	0.774284	0.812419
7	45613739	45762715	148977	+	ensembl_havana	gene	NA	NA	ENSG00000164742	10	ADCY1	ensembl_havana	protein_coding	-2.38739	7.0089	14.5332	0.00051977	0.00131112
2	108905095	108926371	21277	+	ensembl_havana	gene	NA	NA	ENSG00000198203	5	SULT1C2	ensembl_havana	protein_coding	5.68121	3.37069	48.2738	3.85307e-08	4.4531e-07
11	2150342	2170833	20492	-	ensembl_havana	gene	NA	NA	ENSG00000167244	13	IGF2	ensembl_havana	protein_coding	-3.11467	7.04257	25.8944	1.14703e-05	4.78157e-05
9	137772654	137779924	7271	+	ensembl_havana	gene	NA	NA	ENSG00000160339	11	FCN2	ensembl_havana	protein_coding	-5.46358	5.3299	106.508	2.67443e-12	5.43412e-10
16	56691606	56694610	3005	+	ensembl_havana	gene	NA	NA	ENSG00000198417	5	MT1F	ensembl_havana	protein_coding	-5.43072	5.09352	87.6083	3.54646e-11	2.73182e-09
2	228678558	228682272	3715	+	ensembl_havana	gene	NA	NA	ENSG00000115009	7	CCL20	ensembl_havana	protein_coding	7.15422	2.84852	93.3248	1.55912e-11	1.58311e-09
Y	14813160	14972764	159605	+	ensembl_havana	gene	NA	NA	ENSG00000114374	8	USP9Y	ensembl_havana	protein_coding	-0.331745	4.87059	0.18231	0.671939	0.720603
5	175969512	176022975	53464	+	ensembl_havana	gene	NA	NA	ENSG00000074276	6	CDHR2	ensembl_havana	protein_coding	-4.05645	5.65213	41.7872	1.67673e-07	1.43039e-06
5	76248538	76276983	28446	+	ensembl_havana	gene	NA	NA	ENSG00000145708	6	CRHBP	ensembl_havana	protein_coding	-4.15584	6.11724	66.966	9.88413e-10	2.70206e-08
2	56093102	56151274	58173	-	ensembl_havana	gene	NA	NA	ENSG00000115380	14	EFEMP1	ensembl_havana	protein_coding	3.69232	5.03276	57.2258	6.06855e-09	1.05321e-07
4	74606223	74609433	3211	+	ensembl_havana	gene	NA	NA	ENSG00000169429	6	IL8	ensembl_havana	protein_coding	6.39337	3.02778	122.534	3.86989e-13	1.83374e-10
11	77774907	77779397	4491	+	ensembl_havana	gene	NA	NA	ENSG00000151365	2	THRSP	ensembl_havana	protein_coding	-3.13154	6.22268	27.5607	6.99861e-06	3.17209e-05
7	36429415	36493400	63986	+	ensembl_havana	gene	NA	NA	ENSG00000011426	6	ANLN	ensembl_havana	protein_coding	4.82484	3.74992	81.748	8.58049e-11	4.81903e-09
4	139085251	139163503	78253	-	ensembl_havana	gene	NA	NA	ENSG00000151012	9	SLC7A11	ensembl_havana	protein_coding	7.05486	3.71792	76.974	1.82273e-10	8.16636e-09
6	52614897	52628367	13471	-	ensembl_havana	gene	NA	NA	ENSG00000244067	1	GSTA2	ensembl_havana	protein_coding	-4.18698	8.1043	51.4069	1.97373e-08	2.64015e-07
4	3443614	3451211	7598	+	ensembl_havana	gene	NA	NA	ENSG00000109758	4	HGFAC	ensembl_havana	protein_coding	-3.70588	5.47468	22.5861	3.19643e-05	0.000114823
7	137687070	137802732	115663	+	ensembl_havana	gene	NA	NA	ENSG00000122787	10	AKR1D1	ensembl_havana	protein_coding	-2.85491	8.16765	27.4839	7.15754e-06	3.22636e-05
1	47394849	47407156	12308	-	ensembl_havana	gene	NA	NA	ENSG00000187048	8	CYP4A11	ensembl_havana	protein_coding	-2.86767	8.13585	27.9645	6.22172e-06	2.88264e-05
2	119699742	119752236	52495	+	ensembl_havana	gene	NA	NA	ENSG00000019169	9	MARCO	ensembl_havana	protein_coding	-4.18793	5.91636	55.3362	8.82532e-09	1.41225e-07
4	88224941	88244058	19118	-	ensembl_havana	gene	NA	NA	ENSG00000170509	7	HSD17B13	ensembl_havana	protein_coding	-1.90841	8.30583	12.0188	0.00138153	0.00309101
10	70980059	71027315	47257	+	ensembl_havana	gene	NA	NA	ENSG00000156510	11	HKDC1	ensembl_havana	protein_coding	3.24967	4.07475	31.1184	2.54866e-06	1.34614e-05
15	63613577	63674360	60784	-	ensembl_havana	gene	NA	NA	ENSG00000074410	9	CA12	ensembl_havana	protein_coding	7.37966	2.91111	71.3994	4.58252e-10	1.51494e-08
11	2016406	2022700	6295	-	ensembl_havana	gene	NA	NA	ENSG00000130600	11	H19	ensembl_havana	processed_transcript	0.770647	8.39518	1.12788	0.295305	0.357655
12	56754353	56756607	2255	-	ensembl_havana	gene	NA	NA	ENSG00000175336	8	APOF	ensembl_havana	protein_coding	-2.34896	7.74594	16.5006	0.00025158	0.000690169
14	24099324	24114848	15525	+	ensembl_havana	gene	NA	NA	ENSG00000100867	10	DHRS2	ensembl_havana	protein_coding	-1.84227	3.95917	5.96297	0.0196548	0.0324097
5	40909354	40983041	73688	+	ensembl_havana	gene	NA	NA	ENSG00000112936	14	C7	ensembl_havana	protein_coding	-0.206651	8.37228	0.152126	0.698812	0.745536
21	47556176	47575481	19306	-	ensembl_havana	gene	NA	NA	ENSG00000160282	9	FTCD	ensembl_havana	protein_coding	-3.40268	7.91971	31.32	2.41099e-06	1.28496e-05
8	9106927	9271224	164298	+	havana	gene	NA	NA	ENSG00000254235	1	RP11-115J16.1	havana	lincRNA	-3.16046	4.55582	25.1801	1.42385e-05	5.76958e-05
5	39284364	39424970	140607	-	ensembl_havana	gene	NA	NA	ENSG00000113600	6	C9	ensembl_havana	protein_coding	-0.996354	10.2856	2.5198	0.121175	0.163332
2	234959323	234985778	26456	+	ensembl_havana	gene	NA	NA	ENSG00000072080	6	SPP2	ensembl_havana	protein_coding	-2.1342	7.07237	14.4347	0.000539456	0.00135488
15	75011883	75017951	6069	-	ensembl_havana	gene	NA	NA	ENSG00000140465	9	CYP1A1	ensembl_havana	protein_coding	-2.22858	5.46778	7.86967	0.0080585	0.0146877
11	58407899	58499447	91549	-	ensembl_havana	gene	NA	NA	ENSG00000149124	6	GLYAT	ensembl_havana	protein_coding	-2.29934	7.52915	17.7776	0.000159705	0.000462721
6	138483058	138665800	182743	+	ensembl_havana	gene	NA	NA	ENSG00000112379	8	KIAA1244	ensembl_havana	protein_coding	4.91282	3.5597	53.0471	1.40425e-08	2.01267e-07
1	214776538	214837931	61394	+	ensembl_havana	gene	NA	NA	ENSG00000117724	8	CENPF	ensembl_havana	protein_coding	3.92807	4.41844	91.1059	2.13541e-11	1.9642e-09
10	96698415	96749147	50733	+	ensembl_havana	gene	NA	NA	ENSG00000138109	9	CYP2C9	ensembl_havana	protein_coding	-1.52559	10.3374	7.90278	0.00793883	0.0144972
8	26605667	26724790	119124	-	ensembl_havana	gene	NA	NA	ENSG00000120907	13	ADRA1A	ensembl_havana	protein_coding	-2.91735	6.82187	28.8033	4.88521e-06	2.34397e-05
7	117105838	117356025	250188	+	ensembl_havana	gene	NA	NA	ENSG00000001626	10	CFTR	ensembl_havana	protein_coding	1.00669	4.35419	2.51844	0.121272	0.16342
19	10148479	10184811	36333	+	havana	gene	NA	NA	ENSG00000167798	12	C3P1	havana	pseudogene	-2.74879	7.95392	27.5292	7.06327e-06	3.19123e-05
2	47572297	47614740	42444	+	ensembl_havana	gene	NA	NA	ENSG00000119888	6	EPCAM	ensembl_havana	protein_coding	3.51262	3.07626	21.9459	3.92606e-05	0.000137097
1	68939835	68962904	23070	-	ensembl_havana	gene	NA	NA	ENSG00000024526	12	DEPDC1	ensembl_havana	protein_coding	5.66374	2.71112	69.85	5.9724e-10	1.83478e-08
4	141309609	141349122	39514	-	ensembl_havana	gene	NA	NA	ENSG00000153132	8	CLGN	ensembl_havana	protein_coding	3.61875	3.49706	30.4163	3.09673e-06	1.58454e-05
Y	2803112	2850547	47436	+	ensembl_havana	gene	NA	NA	ENSG00000067646	7	ZFY	ensembl_havana	protein_coding	0.529728	4.39279	0.502884	0.482806	0.547014
12	56623833	56631630	7798	+	ensembl_havana	gene	NA	NA	ENSG00000139540	7	SLC39A5	ensembl_havana	protein_coding	-3.48703	6.24191	38.7217	3.51396e-07	2.59924e-06
6	160952515	161087407	134893	-	ensembl_havana	gene	NA	NA	ENSG00000198670	7	LPA	ensembl_havana	protein_coding	-4.10675	7.00633	84.6489	5.51065e-11	3.56074e-09
9	88641061	88715088	74028	-	ensembl_havana	gene	NA	NA	ENSG00000135052	12	GOLM1	ensembl_havana	protein_coding	3.32397	5.22186	51.2154	2.05461e-08	2.72723e-07
8	39792133	39873910	81778	+	ensembl_havana	gene	NA	NA	ENSG00000188676	9	IDO2	ensembl_havana	protein_coding	-4.99488	3.96545	46.4003	5.81957e-08	6.08699e-07
11	102391239	102401484	10246	-	ensembl_havana	gene	NA	NA	ENSG00000137673	4	MMP7	ensembl_havana	protein_coding	4.5111	2.88258	38.8273	3.42366e-07	2.55054e-06
6	53794780	54131078	336299	+	ensembl_havana	gene	NA	NA	ENSG00000146147	10	MLIP	ensembl_havana	protein_coding	-1.45024	5.60488	4.47215	0.0414455	0.0629451
4	71521258	71547534	26277	-	ensembl_havana	gene	NA	NA	ENSG00000132465	6	IGJ	ensembl_havana	protein_coding	1.35633	6.08688	8.01902	0.00753354	0.0138346
14	104552016	104579098	27083	+	ensembl_havana	gene	NA	NA	ENSG00000166183	11	ASPG	ensembl_havana	protein_coding	-4.09251	5.14187	43.0981	1.23326e-07	1.11989e-06
5	113696642	113832337	135696	+	ensembl_havana	gene	NA	NA	ENSG00000080709	10	KCNN2	ensembl_havana	protein_coding	-5.55363	3.89096	81.8087	8.50036e-11	4.81595e-09
9	130911350	130915734	4385	+	ensembl_havana	gene	NA	NA	ENSG00000148346	7	LCN2	ensembl_havana	protein_coding	5.4396	4.30614	47.4459	4.61777e-08	5.09584e-07
6	6144318	6321246	176929	-	ensembl_havana	gene	NA	NA	ENSG00000124491	11	F13A1	ensembl_havana	protein_coding	3.70249	4.37415	52.7589	1.49012e-08	2.1106e-07
14	100789674	100796715	7042	+	ensembl_havana	gene	NA	NA	ENSG00000140107	10	SLC25A47	ensembl_havana	protein_coding	-2.82295	5.77255	20.0041	7.43951e-05	0.000238531
14	106552285	106552809	525	-	havana	gene	NA	NA	ENSG00000211940	2	IGHV3-9	havana	IG_V_gene	2.50956	2.98495	9.16183	0.0045467	0.00885389
3	42897497	42917633	20137	-	ensembl_havana	gene	NA	NA	ENSG00000180432	4	CYP8B1	ensembl_havana	protein_coding	-1.56482	8.16645	8.67253	0.00563165	0.0106871
6	21593972	21598847	4876	+	ensembl_havana	gene	NA	NA	ENSG00000124766	4	SOX4	ensembl_havana	protein_coding	4.3246	4.05679	94.4125	1.33901e-11	1.50634e-09
16	1840414	1844972	4559	-	ensembl_havana	gene	NA	NA	ENSG00000099769	5	IGFALS	ensembl_havana	protein_coding	-5.99018	3.85301	73.5107	3.21386e-10	1.1797e-08
19	15579456	15609767	30312	-	ensembl_havana	gene	NA	NA	ENSG00000161031	8	PGLYRP2	ensembl_havana	protein_coding	-2.43256	7.13211	21.4694	4.58269e-05	0.000156976
17	4851387	4860426	9040	+	ensembl_havana	gene	NA	NA	ENSG00000108515	13	ENO3	ensembl_havana	protein_coding	-4.23135	5.94877	74.2942	2.82239e-10	1.07907e-08
21	22370633	22915650	545018	+	ensembl_havana	gene	NA	NA	ENSG00000154654	10	NCAM2	ensembl_havana	protein_coding	-2.69681	3.7943	13.4552	0.000784604	0.00188201
20	62119366	62130505	11140	-	ensembl_havana	gene	NA	NA	ENSG00000101210	6	EEF1A2	ensembl_havana	protein_coding	7.32936	2.67296	54.5862	1.02621e-08	1.57942e-07
12	91496406	91505608	9203	-	ensembl_havana	gene	NA	NA	ENSG00000139329	4	LUM	ensembl_havana	protein_coding	2.08882	6.32007	16.9889	0.000211145	0.00059138
16	56666145	56667898	1754	+	ensembl_havana	gene	NA	NA	ENSG00000205364	3	MT1M	ensembl_havana	protein_coding	-4.93159	4.4155	55.7997	8.04475e-09	1.32579e-07
5	52285156	52390609	105454	+	ensembl_havana	gene	NA	NA	ENSG00000164171	6	ITGA2	ensembl_havana	protein_coding	4.49444	3.0986	73.389	3.27965e-10	1.19543e-08
16	20420856	20452658	31803	+	ensembl_havana	gene	NA	NA	ENSG00000183549	6	ACSM5	ensembl_havana	protein_coding	-1.5846	7.9748	9.26766	0.00434284	0.00850777
19	41349443	41356352	6910	-	ensembl_havana	gene	NA	NA	ENSG00000255974	2	CYP2A6	ensembl_havana	protein_coding	-2.34024	9.146	19.579	8.58495e-05	0.000269889
1	57110995	57181008	70014	+	ensembl_havana	gene	NA	NA	ENSG00000162409	6	PRKAA2	ensembl_havana	protein_coding	3.4406	4.63046	72.6603	3.70441e-10	1.29493e-08
12	10138241	10166023	27783	-	ensembl_havana	gene	NA	NA	ENSG00000165682	10	CLEC1B	ensembl_havana	protein_coding	-5.02489	4.22885	65.5302	1.27704e-09	3.2898e-08
12	20963636	21243040	279405	+	ensembl_havana	gene	NA	NA	ENSG00000111700	8	SLCO1B3	ensembl_havana	protein_coding	-0.997222	5.79552	2.25941	0.141532	0.187475
19	41497204	41524303	27100	+	ensembl_havana	gene	NA	NA	ENSG00000197408	4	CYP2B6	ensembl_havana	protein_coding	-2.83951	7.24179	27.1131	7.98079e-06	3.52929e-05
10	100007447	100028007	20561	-	ensembl_havana	gene	NA	NA	ENSG00000138131	3	LOXL4	ensembl_havana	protein_coding	3.51666	3.90937	51.7802	1.82552e-08	2.50181e-07
4	74702214	74714781	12568	+	ensembl_havana	gene	NA	NA	ENSG00000124875	5	CXCL6	ensembl_havana	protein_coding	5.12738	2.82283	41.4649	1.80977e-07	1.52147e-06
3	42530791	42579059	48269	+	ensembl_havana	gene	NA	NA	ENSG00000114812	8	VIPR1	ensembl_havana	protein_coding	-4.77447	4.44007	89.4928	2.69348e-11	2.31253e-09
11	46402306	46405375	3070	+	ensembl_havana	gene	NA	NA	ENSG00000110492	11	MDK	ensembl_havana	protein_coding	4.92389	3.00774	93.5681	1.50676e-11	1.57819e-09
6	8652370	8654079	1710	+	havana	gene	NA	NA	ENSG00000251164	1	HULC	havana	lincRNA	2.43195	6.37167	18.0243	0.00014649	0.000429204
18	39739247	40271387	532141	+	havana	gene	NA	NA	ENSG00000267586	2	LINC00907	havana	lincRNA	-5.29256	3.18176	36.5329	6.07777e-07	4.08064e-06
1	47603107	47615413	12307	+	ensembl_havana	gene	NA	NA	ENSG00000162365	7	CYP4A22	ensembl_havana	protein_coding	-3.18051	6.03668	35.359	8.21251e-07	5.21816e-06
2	89246819	89247475	657	-	havana	gene	NA	NA	ENSG00000243466	1	IGKV1-5	havana	IG_V_gene	2.25559	4.03908	15.5872	0.000350948	0.00092612
19	7793843	7798792	4950	-	ensembl_havana	gene	NA	NA	ENSG00000182566	8	CLEC4G	ensembl_havana	protein_coding	-5.80192	4.028	121.469	4.373e-13	1.85014e-10
4	74374520	74399845	25326	+	havana	gene	NA	NA	ENSG00000250436	1	RP11-622A1.2	havana	lincRNA	-2.64355	5.84965	21.7303	4.20992e-05	0.000145546
12	113830250	113864106	33857	-	ensembl_havana	gene	NA	NA	ENSG00000135094	6	SDS	ensembl_havana	protein_coding	-0.733365	7.62022	1.23458	0.273888	0.335221
11	118398187	118401912	3726	+	ensembl_havana	gene	NA	NA	ENSG00000172425	6	TTC36	ensembl_havana	protein_coding	-3.30118	4.96858	29.803	3.67763e-06	1.83202e-05
X	128872950	128903514	30565	+	ensembl_havana	gene	NA	NA	ENSG00000122121	6	XPNPEP2	ensembl_havana	protein_coding	-0.00052729	5.36546	6.13381e-07	0.999379	0.999507
3	182971032	183016292	45261	+	ensembl_havana	gene	NA	NA	ENSG00000176597	7	B3GNT5	ensembl_havana	protein_coding	4.77911	3.32825	73.8173	3.05425e-10	1.14257e-08
17	79762008	79771889	9882	+	ensembl_havana	gene	NA	NA	ENSG00000215644	5	GCGR	ensembl_havana	protein_coding	-4.21423	4.96657	49.9342	2.69452e-08	3.36478e-07
11	27062272	27149356	87085	+	ensembl_havana	gene	NA	NA	ENSG00000129151	4	BBOX1	ensembl_havana	protein_coding	-3.32613	5.39977	32.3855	1.80301e-06	1.00191e-05
7	23349828	23510086	160259	-	ensembl_havana	gene	NA	NA	ENSG00000136231	9	IGF2BP3	ensembl_havana	protein_coding	5.00453	2.64391	108.808	2.00014e-12	4.66809e-10
1	197053258	197115824	62567	-	ensembl_havana	gene	NA	NA	ENSG00000066279	12	ASPM	ensembl_havana	protein_coding	3.35201	4.66296	66.4053	1.09194e-09	2.94899e-08
10	62538089	62554610	16522	+	ensembl_havana	gene	NA	NA	ENSG00000170312	11	CDK1	ensembl_havana	protein_coding	4.43857	3.07486	88.1945	3.25413e-11	2.58637e-09
12	46576846	46663800	86955	-	ensembl_havana	gene	NA	NA	ENSG00000111371	11	SLC38A1	ensembl_havana	protein_coding	3.2358	5.9982	58.8065	4.4628e-09	8.33966e-08
20	61975420	62009753	34334	-	ensembl_havana	gene	NA	NA	ENSG00000101204	11	CHRNA4	ensembl_havana	protein_coding	-6.03754	3.36199	38.0168	4.18432e-07	3.00415e-06
19	58990879	59023780	32902	-	ensembl_havana	gene	NA	NA	ENSG00000083807	5	SLC27A5	ensembl_havana	protein_coding	-2.68892	8.66718	29.5719	3.92548e-06	1.93493e-05
12	69742121	69748014	5894	+	ensembl_havana	gene	NA	NA	ENSG00000090382	2	LYZ	ensembl_havana	protein_coding	3.39063	7.28032	66.9888	9.84433e-10	2.69988e-08
X	110754890	110765627	10738	+	havana	gene	NA	NA	ENSG00000260802	1	LINC00890	havana	lincRNA	0.0844022	3.80533	0.0123608	0.912092	0.928118
14	106235439	106237742	2304	-	havana	gene	NA	NA	ENSG00000211897	3	IGHG3	havana	IG_C_gene	2.54322	3.49178	13.6679	0.000722752	0.00174948
16	67973653	67978034	4382	-	ensembl_havana	gene	NA	NA	ENSG00000213398	3	LCAT	ensembl_havana	protein_coding	-3.90078	5.772	79.3508	1.24767e-10	6.14081e-09
5	135257968	135290723	32756	-	ensembl_havana	gene	NA	NA	ENSG00000145826	4	LECT2	ensembl_havana	protein_coding	-1.11582	6.87283	4.14515	0.0491675	0.0732528
1	117117031	117210375	93345	-	ensembl_havana	gene	NA	NA	ENSG00000143061	13	IGSF3	ensembl_havana	protein_coding	4.14751	3.17163	74.7244	2.62918e-10	1.03638e-08
Y	21154353	21154595	243	-	havana	gene	NA	NA	ENSG00000185275	6	CD24P4	havana	pseudogene	3.86489	3.21893	51.225	2.05047e-08	2.7244e-07
7	44552134	44580914	28781	-	ensembl_havana	gene	NA	NA	ENSG00000015520	10	NPC1L1	ensembl_havana	protein_coding	-3.03721	4.83182	22.5037	3.28173e-05	0.000117483
5	82767284	82878122	110839	+	ensembl_havana	gene	NA	NA	ENSG00000038427	11	VCAN	ensembl_havana	protein_coding	3.46404	5.68929	67.9053	8.37524e-10	2.403e-08
8	59402737	59412795	10059	-	ensembl_havana	gene	NA	NA	ENSG00000167910	3	CYP7A1	ensembl_havana	protein_coding	0.413228	5.65985	0.397422	0.532407	0.593432
2	44502599	44548633	46035	+	ensembl_havana	gene	NA	NA	ENSG00000138079	9	SLC3A1	ensembl_havana	protein_coding	-1.03987	4.56792	2.18815	0.147779	0.194595
15	58430368	58478110	47743	+	ensembl_havana	gene	NA	NA	ENSG00000103569	5	AQP9	ensembl_havana	protein_coding	-0.229003	9.47656	0.163666	0.688199	0.735769
11	129685714	129729898	44185	+	ensembl_havana	gene	NA	NA	ENSG00000151715	3	TMEM45B	ensembl_havana	protein_coding	1.56365	5.58726	6.4148	0.0158211	0.0267078
2	111395275	111435691	40417	-	ensembl_havana	gene	NA	NA	ENSG00000169679	10	BUB1	ensembl_havana	protein_coding	4.6309	2.85182	88.404	3.15589e-11	2.54013e-09
19	39292311	39304004	11694	-	ensembl_havana	gene	NA	NA	ENSG00000171747	4	LGALS4	ensembl_havana	protein_coding	1.8529	6.5159	13.0871	0.00090526	0.00212962
11	62905339	63137190	231852	+	ensembl_havana	gene	NA	NA	ENSG00000184999	7	SLC22A10	ensembl_havana	protein_coding	-2.08555	6.12639	14.1593	0.000598851	0.0014826
22	37461476	37505603	44128	-	ensembl_havana	gene	NA	NA	ENSG00000187045	12	TMPRSS6	ensembl_havana	protein_coding	-2.27464	6.87345	17.7695	0.000160159	0.000463866
10	54525140	54531460	6321	-	ensembl_havana	gene	NA	NA	ENSG00000165471	6	MBL2	ensembl_havana	protein_coding	-0.721634	8.27904	1.79587	0.188614	0.241612
7	134233888	134264627	30740	+	ensembl_havana	gene	NA	NA	ENSG00000227471	4	AKR1B15	ensembl_havana	protein_coding	5.87159	2.23562	43.6166	1.09375e-07	1.01622e-06
Y	22737611	22755040	17430	+	ensembl_havana	gene	NA	NA	ENSG00000198692	5	EIF1AY	ensembl_havana	protein_coding	1.12212	3.94955	2.38126	0.131549	0.17559
22	42536214	42540576	4363	-	havana	gene	NA	NA	ENSG00000205702	6	CYP2D7P	havana	polymorphic_pseudogene	-3.06938	4.62985	23.9379	2.08731e-05	7.97636e-05
1	33327869	33338083	10215	-	ensembl_havana	gene	NA	NA	ENSG00000160097	11	FNDC5	ensembl_havana	protein_coding	-0.455225	5.2543	0.507459	0.480835	0.545158
8	18248755	18258728	9974	+	ensembl_havana	gene	NA	NA	ENSG00000156006	4	NAT2	ensembl_havana	protein_coding	-2.18321	5.28387	13.5899	0.000744797	0.0017959
2	10262455	10271545	9091	+	ensembl_havana	gene	NA	NA	ENSG00000171848	9	RRM2	ensembl_havana	protein_coding	3.6992	3.60052	61.3337	2.75978e-09	5.78481e-08
14	106173457	106175002	1546	-	havana	gene	NA	NA	ENSG00000211895	3	IGHA1	havana	IG_C_gene	0.245446	5.1824	0.173695	0.679324	0.727326
1	196819371	196888102	68732	+	ensembl_havana	gene	NA	NA	ENSG00000134365	8	CFHR4	ensembl_havana	protein_coding	-0.245352	7.02138	0.162544	0.689211	0.7367
2	241920932	241925489	4558	-	havana	gene	NA	NA	ENSG00000223991	1	AC104809.2	havana	antisense	-5.45606	2.98016	37.5913	4.6533e-07	3.28356e-06
19	48366740	48368598	1859	-	havana	gene	NA	NA	ENSG00000259108	2	CTD-3098H1.2	havana	lincRNA	-2.8433	3.12832	9.22683	0.00442032	0.00864222
22	23054174	23055688	1515	+	havana	gene	NA	NA	ENSG00000211662	2	IGLV3-21	havana	IG_V_gene	3.43236	3.3879	25.8167	1.17418e-05	4.87019e-05
4	76942273	76944650	2378	-	ensembl_havana	gene	NA	NA	ENSG00000169245	4	CXCL10	ensembl_havana	protein_coding	3.15001	4.22	43.0119	1.25823e-07	1.13925e-06
5	166711804	167691162	979359	+	ensembl_havana	gene	NA	NA	ENSG00000145934	11	TENM2	ensembl_havana	protein_coding	-2.25842	3.65858	8.39291	0.00637354	0.0119428
14	55614830	55658396	43567	-	ensembl_havana	gene	NA	NA	ENSG00000126787	8	DLGAP5	ensembl_havana	protein_coding	5.00214	2.43955	76.4815	1.97368e-10	8.50206e-09
3	172468472	172539264	70793	+	ensembl_havana	gene	NA	NA	ENSG00000114346	9	ECT2	ensembl_havana	protein_coding	3.85497	3.91007	105.543	3.02574e-12	5.47955e-10
22	24243619	24249255	5637	-	havana	gene	NA	NA	ENSG00000273295	1	AP000350.5	havana	lincRNA	-3.06664	3.70148	16.0672	0.000294387	0.000792176
16	3068446	3072384	3939	+	ensembl_havana	gene	NA	NA	ENSG00000006327	9	TNFRSF12A	ensembl_havana	protein_coding	4.25736	2.96998	115.348	8.97486e-13	2.64792e-10
12	27485787	27576241	90455	+	ensembl_havana	gene	NA	NA	ENSG00000029153	10	ARNTL2	ensembl_havana	protein_coding	4.04656	4.7657	49.9313	2.69621e-08	3.36478e-07
1	156339003	156355011	16009	+	ensembl_havana	gene	NA	NA	ENSG00000132677	8	RHBG	ensembl_havana	protein_coding	0.107692	3.54893	0.0205663	0.886767	0.907485
18	32073254	32471808	398555	+	ensembl_havana	gene	NA	NA	ENSG00000134769	17	DTNA	ensembl_havana	protein_coding	3.46585	3.9406	67.5802	8.86791e-10	2.51209e-08
16	20462783	20498991	36209	+	ensembl_havana	gene	NA	NA	ENSG00000183747	7	ACSM2A	ensembl_havana	protein_coding	-2.25521	8.42182	23.0206	2.78407e-05	0.000101993
12	50497602	50505102	7501	+	ensembl_havana	gene	NA	NA	ENSG00000167588	8	GPD1	ensembl_havana	protein_coding	-2.83989	6.97111	41.9068	1.63005e-07	1.39879e-06
7	44183872	44237769	53898	-	ensembl_havana	gene	NA	NA	ENSG00000106633	11	GCK	ensembl_havana	protein_coding	-1.84749	2.59234	3.75148	0.0606437	0.0884512
14	34393437	34931980	538544	-	ensembl_havana	gene	NA	NA	ENSG00000129521	9	EGLN3	ensembl_havana	protein_coding	4.32034	3.25252	53.1461	1.37598e-08	1.98103e-07
19	3474405	3480540	6136	-	ensembl_havana	gene	NA	NA	ENSG00000095932	5	C19orf77	ensembl_havana	protein_coding	-3.00709	2.91847	10.3671	0.00271917	0.00561389
4	185815025	185820608	5584	-	havana	gene	NA	NA	ENSG00000249173	1	LINC01093	havana	lincRNA	-4.38061	3.97707	54.4355	1.05796e-08	1.61714e-07
17	76210267	76221717	11451	+	ensembl_havana	gene	NA	NA	ENSG00000089685	10	BIRC5	ensembl_havana	protein_coding	4.20007	2.59984	57.4086	5.85511e-09	1.02872e-07
11	102188215	102210134	21920	+	ensembl_havana	gene	NA	NA	ENSG00000023445	9	BIRC3	ensembl_havana	protein_coding	3.12565	6.15188	37.9528	4.25149e-07	3.04259e-06
4	100226121	100242558	16438	-	ensembl_havana	gene	NA	NA	ENSG00000196616	8	ADH1B	ensembl_havana	protein_coding	-1.50378	12.5664	9.21073	0.00444979	0.00869441
12	21417534	21572528	154995	-	ensembl_havana	gene	NA	NA	ENSG00000084453	12	SLCO1A2	ensembl_havana	protein_coding	-1.01659	3.19857	1.4129	0.242362	0.301146
8	27667137	27695612	28476	-	ensembl_havana	gene	NA	NA	ENSG00000168078	5	PBK	ensembl_havana	protein_coding	5.13026	2.12921	55.2265	9.02138e-09	1.43361e-07
X	138612917	138645617	32701	+	ensembl_havana	gene	NA	NA	ENSG00000101981	6	F9	ensembl_havana	protein_coding	-1.21579	9.35565	5.45627	0.0251885	0.0403724
1	176432307	176814735	382429	+	ensembl_havana	gene	NA	NA	ENSG00000116183	6	PAPPA2	ensembl_havana	protein_coding	2.69681	3.48109	11.7871	0.00151651	0.0033494
1	47649265	47656716	7452	-	ensembl_havana	gene	NA	NA	ENSG00000162366	3	PDZK1IP1	ensembl_havana	protein_coding	4.69811	2.47111	39.8285	2.68053e-07	2.09577e-06
5	83236373	83680611	444239	-	ensembl_havana	gene	NA	NA	ENSG00000164176	8	EDIL3	ensembl_havana	protein_coding	4.50084	2.51196	47.2025	4.87193e-08	5.289e-07
12	6058040	6233936	175897	-	ensembl_havana	gene	NA	NA	ENSG00000110799	9	VWF	ensembl_havana	protein_coding	2.16415	5.65513	22.8026	2.98347e-05	0.000108318
20	56136136	56141513	5378	+	ensembl_havana	gene	NA	NA	ENSG00000124253	9	PCK1	ensembl_havana	protein_coding	-2.00971	9.4258	12.6297	0.00108335	0.0024949
17	66031635	66042958	11324	+	ensembl_havana	gene	NA	NA	ENSG00000182481	4	KPNA2	ensembl_havana	protein_coding	3.25243	4.75156	84.3107	5.79935e-11	3.64225e-09
9	36572859	36677678	104820	+	ensembl_havana	gene	NA	NA	ENSG00000165304	3	MELK	ensembl_havana	protein_coding	4.59215	2.28641	74.7197	2.6312e-10	1.03638e-08
8	104383743	104395225	11483	+	ensembl_havana	gene	NA	NA	ENSG00000164932	8	CTHRC1	ensembl_havana	protein_coding	7.46603	2.17515	96.0186	1.072e-11	1.25097e-09
4	17812525	17846485	33961	+	ensembl_havana	gene	NA	NA	ENSG00000109805	5	NCAPG	ensembl_havana	protein_coding	4.11406	2.61008	63.869	1.7257e-09	3.98004e-08
15	69706585	69740764	34180	+	ensembl_havana	gene	NA	NA	ENSG00000137807	9	KIF23	ensembl_havana	protein_coding	4.39093	2.42661	78.8099	1.35911e-10	6.55937e-09
7	99425636	99463718	38083	+	ensembl_havana	gene	NA	NA	ENSG00000021461	12	CYP3A43	ensembl_havana	protein_coding	-3.25956	4.80785	37.1745	5.1669e-07	3.57183e-06
2	89184913	89185669	757	+	havana	gene	NA	NA	ENSG00000211598	2	IGKV4-1	havana	IG_V_gene	1.75582	4.08217	11.0402	0.00205597	0.00437881
15	85427885	85518876	90992	+	ensembl_havana	gene	NA	NA	ENSG00000156222	7	SLC28A1	ensembl_havana	protein_coding	-2.63982	6.03345	25.5254	1.28211e-05	5.2469e-05
8	67039131	67087720	48590	+	ensembl_havana	gene	NA	NA	ENSG00000147573	12	TRIM55	ensembl_havana	protein_coding	-0.503603	4.65553	0.688956	0.411993	0.477104
14	70242134	70264006	21873	-	ensembl_havana	gene	NA	NA	ENSG00000100652	4	SLC10A1	ensembl_havana	protein_coding	-1.61118	7.66305	10.8136	0.00225751	0.00475687
13	39261266	39460074	198809	+	ensembl_havana	gene	NA	NA	ENSG00000150893	9	FREM2	ensembl_havana	protein_coding	-1.74892	4.94197	9.58311	0.00379111	0.00754698
15	91509270	91538859	29590	-	ensembl_havana	gene	NA	NA	ENSG00000198901	9	PRC1	ensembl_havana	protein_coding	3.54766	3.2518	72.6494	3.71118e-10	1.29493e-08
9	101705461	101833069	127609	+	ensembl_havana	gene	NA	NA	ENSG00000204291	6	COL15A1	ensembl_havana	protein_coding	3.64156	2.92177	39.2441	3.09086e-07	2.34962e-06
6	80713604	80752244	38641	+	ensembl_havana	gene	NA	NA	ENSG00000112742	5	TTK	ensembl_havana	protein_coding	4.67069	2.32418	70.372	5.46012e-10	1.73096e-08
11	124789089	124806308	17220	-	ensembl_havana	gene	NA	NA	ENSG00000165478	6	HEPACAM	ensembl_havana	protein_coding	-1.71008	4.11328	5.31484	0.0270202	0.0430084
8	126010739	126034525	23787	+	ensembl_havana	gene	NA	NA	ENSG00000104549	7	SQLE	ensembl_havana	protein_coding	2.44328	5.37878	32.6198	1.69249e-06	9.51313e-06
1	109852192	109940573	88382	-	ensembl_havana	gene	NA	NA	ENSG00000134243	7	SORT1	ensembl_havana	protein_coding	1.77857	5.88644	18.2577	0.000135048	0.000399877
10	96796530	96829254	32725	-	ensembl_havana	gene	NA	NA	ENSG00000138115	9	CYP2C8	ensembl_havana	protein_coding	-2.07954	9.94611	20.1484	7.08848e-05	0.000228966
1	109417972	109477167	59196	+	ensembl_havana	gene	NA	NA	ENSG00000121957	8	GPSM2	ensembl_havana	protein_coding	4.52724	2.30446	76.6804	1.91121e-10	8.45761e-09
1	157800704	157868046	67343	-	ensembl_havana	gene	NA	NA	ENSG00000073754	5	CD5L	ensembl_havana	protein_coding	-3.35705	6.06034	53.2746	1.34018e-08	1.94041e-07
6	24171984	24358280	186297	-	ensembl_havana	gene	NA	NA	ENSG00000146038	7	DCDC2	ensembl_havana	protein_coding	2.62198	3.9653	38.8982	3.36454e-07	2.51849e-06
1	75667816	76076801	408986	-	ensembl_havana	gene	NA	NA	ENSG00000137968	12	SLC44A5	ensembl_havana	protein_coding	3.33383	2.45458	22.6542	3.12778e-05	0.000112798
4	76922428	76928641	6214	-	ensembl_havana	gene	NA	NA	ENSG00000138755	5	CXCL9	ensembl_havana	protein_coding	3.45226	4.18273	42.715	1.34837e-07	1.20412e-06
8	95891998	95908906	16909	-	ensembl_havana	gene	NA	NA	ENSG00000175305	12	CCNE2	ensembl_havana	protein_coding	4.55521	2.60571	105.905	2.8885e-12	5.43412e-10
12	86268073	86276770	8698	+	ensembl_havana	gene	NA	NA	ENSG00000133636	6	NTS	ensembl_havana	protein_coding	4.91118	2.68128	31.3049	2.42105e-06	1.28944e-05
2	152341850	152591001	249152	-	ensembl_havana	gene	NA	NA	ENSG00000183091	15	NEB	ensembl_havana	protein_coding	2.61765	4.83197	16.5681	0.00024553	0.000674874
14	107169931	107170428	498	-	havana	gene	NA	NA	ENSG00000211973	2	IGHV1-69	havana	IG_V_gene	1.6499	3.09111	9.21104	0.00445066	0.00869503
11	35272753	35441610	168858	-	ensembl_havana	gene	NA	NA	ENSG00000110436	7	SLC1A2	ensembl_havana	protein_coding	-0.126746	7.71449	0.0478326	0.828114	0.858417
10	129894923	129924649	29727	-	ensembl_havana	gene	NA	NA	ENSG00000148773	8	MKI67	ensembl_havana	protein_coding	3.03836	3.92021	54.6821	1.00655e-08	1.55681e-07
6	43263432	43273276	9845	+	ensembl_havana	gene	NA	NA	ENSG00000137204	10	SLC22A7	ensembl_havana	protein_coding	-2.27298	8.31239	24.548	1.72794e-05	6.79913e-05
1	156495197	156542396	47200	-	ensembl_havana	gene	NA	NA	ENSG00000183856	6	IQGAP3	ensembl_havana	protein_coding	3.97838	2.74549	80.0508	1.11755e-10	5.7268e-09
22	24376133	24384680	8548	-	ensembl_havana	gene	NA	NA	ENSG00000184674	8	GSTT1	ensembl_havana	protein_coding	-1.26835	5.02672	3.82305	0.0583537	0.0854299
1	16972069	16976914	4846	+	ensembl_havana	gene	NA	NA	ENSG00000186301	7	MST1P2	ensembl_havana	pseudogene	-3.3281	5.24303	50.8343	2.22623e-08	2.89614e-07
14	106877619	106878126	508	-	havana	gene	NA	NA	ENSG00000211959	2	IGHV4-39	havana	IG_V_gene	3.31047	3.15507	21.2338	4.94932e-05	0.000168025
7	73007524	73038873	31350	-	ensembl_havana	gene	NA	NA	ENSG00000009950	11	MLXIPL	ensembl_havana	protein_coding	-3.22846	6.73712	46.7976	5.32802e-08	5.66754e-07
3	52847298	52869745	22448	-	havana	gene	NA	NA	ENSG00000243696	4	RP5-966M1.6	havana	protein_coding	-3.57411	4.4483	73.018	3.4891e-10	1.2428e-08
3	139654027	140296239	642213	+	ensembl_havana	gene	NA	NA	ENSG00000158258	11	CLSTN2	ensembl_havana	protein_coding	1.31922	3.87868	6.1422	0.0180256	0.0299953
9	136519708	136522435	2728	-	havana	gene	NA	NA	ENSG00000225756	1	DBH-AS1	havana	antisense	-4.52838	4.1054	77.7908	1.59866e-10	7.42828e-09
11	116706467	116708666	2200	-	ensembl_havana	gene	NA	NA	ENSG00000118137	5	APOA1	ensembl_havana	protein_coding	-2.3703	11.7148	28.2864	5.64709e-06	2.65335e-05
2	158733214	158992666	259453	+	ensembl_havana	gene	NA	NA	ENSG00000007001	8	UPP2	ensembl_havana	protein_coding	1.24705	4.02615	2.92458	0.0958512	0.132851
X	123509753	124097666	587914	-	ensembl_havana	gene	NA	NA	ENSG00000009694	9	TENM1	ensembl_havana	protein_coding	-2.80895	6.02344	40.9472	2.04732e-07	1.68672e-06
8	80523049	80578410	55362	+	ensembl_havana	gene	NA	NA	ENSG00000104435	9	STMN2	ensembl_havana	protein_coding	6.54992	2.00628	54.358	1.0747e-08	1.63792e-07
X	69509879	69640682	130804	+	ensembl_havana	gene	NA	NA	ENSG00000090889	10	KIF4A	ensembl_havana	protein_coding	4.40456	2.19397	71.9849	4.15018e-10	1.40773e-08
8	120569326	120685693	116368	-	ensembl_havana	gene	NA	NA	ENSG00000136960	8	ENPP2	ensembl_havana	protein_coding	2.05342	6.00293	19.3721	9.20884e-05	0.000286907
13	102104966	102375456	270491	+	ensembl_havana	gene	NA	NA	ENSG00000198542	9	ITGBL1	ensembl_havana	protein_coding	2.60987	3.49804	26.7061	9.00083e-06	3.90311e-05
4	122737599	122745087	7489	-	ensembl_havana	gene	NA	NA	ENSG00000145386	5	CCNA2	ensembl_havana	protein_coding	3.92975	2.59553	65.0876	1.38301e-09	3.46018e-08
1	40420802	40435638	14837	+	ensembl_havana	gene	NA	NA	ENSG00000168389	13	MFSD2A	ensembl_havana	protein_coding	-2.07857	6.62604	14.5094	0.000524464	0.00132168
1	211836114	211848960	12847	-	ensembl_havana	gene	NA	NA	ENSG00000117650	8	NEK2	ensembl_havana	protein_coding	5.23187	1.82858	88.7042	3.02058e-11	2.47292e-09
10	91190051	91316398	126348	-	ensembl_havana	gene	NA	NA	ENSG00000152779	12	SLC16A12	ensembl_havana	protein_coding	1.49181	3.28983	5.41621	0.0256932	0.0410992
4	100257649	100274184	16536	-	havana	gene	NA	NA	ENSG00000248144	1	ADH1C	havana	polymorphic_pseudogene	-1.10106	9.64768	5.19744	0.0286509	0.0453502
5	13690440	13944652	254213	-	ensembl_havana	gene	NA	NA	ENSG00000039139	9	DNAH5	ensembl_havana	protein_coding	2.04012	3.70505	9.79959	0.0034561	0.00694105
4	78978724	79465423	486700	+	ensembl_havana	gene	NA	NA	ENSG00000138759	13	FRAS1	ensembl_havana	protein_coding	1.86182	3.4523	8.16334	0.00706099	0.0130712
20	30327074	30389608	62535	+	ensembl_havana	gene	NA	NA	ENSG00000088325	11	TPX2	ensembl_havana	protein_coding	3.24978	3.52677	57.5827	5.65912e-09	1.00331e-07
21	44834395	44847008	12614	-	ensembl_havana	gene	NA	NA	ENSG00000142178	7	SIK1	ensembl_havana	protein_coding	3.28737	3.52633	46.2426	6.02785e-08	6.26712e-07
6	169615875	169654139	38265	-	ensembl_havana	gene	NA	NA	ENSG00000186340	10	THBS2	ensembl_havana	protein_coding	2.15575	5.06648	17.5784	0.000171298	0.000491932
11	10578513	10633236	54724	-	ensembl_havana	gene	NA	NA	ENSG00000133800	4	LYVE1	ensembl_havana	protein_coding	-3.86643	5.62225	92.7438	1.69207e-11	1.67461e-09
1	65713902	65881552	167651	+	ensembl_havana	gene	NA	NA	ENSG00000116675	11	DNAJC6	ensembl_havana	protein_coding	4.35235	2.35411	88.3786	3.16765e-11	2.54013e-09
11	112046190	112095422	49233	+	ensembl_havana	gene	NA	NA	ENSG00000197580	7	BCO2	ensembl_havana	protein_coding	-3.24553	5.21498	42.4258	1.44275e-07	1.26318e-06
11	58874658	58894883	20226	+	ensembl_havana	gene	NA	NA	ENSG00000189057	6	FAM111B	ensembl_havana	protein_coding	3.45004	3.05898	40.8806	2.0802e-07	1.70751e-06
14	31343720	31364271	20552	+	ensembl_havana	gene	NA	NA	ENSG00000100473	11	COCH	ensembl_havana	protein_coding	5.23184	2.00064	51.3366	2.00303e-08	2.67248e-07
11	62931248	62997124	65877	-	ensembl_havana	gene	NA	NA	ENSG00000196600	8	SLC22A25	ensembl_havana	protein_coding	-2.84003	6.34772	46.7543	5.37946e-08	5.70296e-07
10	69510042	69510983	942	+	havana	gene	NA	NA	ENSG00000213606	3	AKR1B10P1	havana	pseudogene	5.93931	1.89895	53.8927	1.18118e-08	1.76578e-07
21	42676139	42729358	53220	+	ensembl_havana	gene	NA	NA	ENSG00000183844	12	FAM3B	ensembl_havana	protein_coding	4.91831	2.17492	50.4675	2.40577e-08	3.08712e-07
7	128470431	128499328	28898	+	ensembl_havana	gene	NA	NA	ENSG00000128591	11	FLNC	ensembl_havana	protein_coding	5.34342	2.65927	36.5044	6.12205e-07	4.10685e-06
3	186353758	186370930	17173	+	ensembl_havana	gene	NA	NA	ENSG00000090512	7	FETUB	ensembl_havana	protein_coding	-1.93617	6.54029	15.9549	0.000306684	0.000821872
16	56659387	56661024	1638	+	ensembl_havana	gene	NA	NA	ENSG00000169715	10	MT1E	ensembl_havana	protein_coding	-3.49461	7.003	61.0507	2.91049e-09	6.00413e-08
17	48260650	48278993	18344	-	ensembl_havana	gene	NA	NA	ENSG00000108821	9	COL1A1	ensembl_havana	protein_coding	0.851207	5.07421	2.04012	0.161822	0.211078
3	78646390	79816965	1170576	-	ensembl_havana	gene	NA	NA	ENSG00000169855	15	ROBO1	ensembl_havana	protein_coding	3.03294	5.3693	76.9566	1.82786e-10	8.16636e-09
5	60047618	60140216	92599	-	ensembl_havana	gene	NA	NA	ENSG00000164181	9	ELOVL7	ensembl_havana	protein_coding	3.93322	2.45608	42.0085	1.59143e-07	1.3726e-06
8	9311208	9314928	3721	+	havana	gene	NA	NA	ENSG00000249050	1	RP11-375N15.1	havana	pseudogene	-3.48046	2.68726	30.7826	2.79672e-06	1.45532e-05
15	32907345	32932150	24806	+	ensembl_havana	gene	NA	NA	ENSG00000198826	6	ARHGAP11A	ensembl_havana	protein_coding	3.65683	3.05013	100.693	5.69772e-12	7.95493e-10
14	103388993	103399933	10941	+	ensembl_havana	gene	NA	NA	ENSG00000166126	6	AMN	ensembl_havana	protein_coding	-3.85202	3.23329	19.7058	8.22503e-05	0.000259933
16	56225302	56391356	166055	+	ensembl_havana	gene	NA	NA	ENSG00000087258	9	GNAO1	ensembl_havana	protein_coding	-3.54772	4.99106	51.5796	1.90365e-08	2.56451e-07
15	26788693	27184686	395994	-	ensembl_havana	gene	NA	NA	ENSG00000166206	9	GABRB3	ensembl_havana	protein_coding	0.84115	3.10461	1.72634	0.197194	0.251142
4	6694796	6698897	4102	+	ensembl_havana	gene	NA	NA	ENSG00000163993	6	S100P	ensembl_havana	protein_coding	6.33396	2.04042	64.4787	1.54425e-09	3.711e-08
1	161199456	161208092	8637	-	ensembl_havana	gene	NA	NA	ENSG00000143257	7	NR1I3	ensembl_havana	protein_coding	-2.20026	6.17743	22.3327	3.46638e-05	0.000123212
19	15988833	16008930	20098	-	ensembl_havana	gene	NA	NA	ENSG00000186115	8	CYP4F2	ensembl_havana	protein_coding	-2.08016	7.36852	21.0456	5.26467e-05	0.00017704
22	23243156	23243617	462	+	havana	gene	NA	NA	ENSG00000211677	2	IGLC2	havana	IG_C_gene	1.55885	3.15411	6.03312	0.0189989	0.0314742
7	11221359	11559802	338444	+	havana	gene	NA	NA	ENSG00000230333	2	AC004538.3	havana	processed_transcript	-3.8093	3.73077	50.3734	2.45423e-08	3.13535e-07
1	27320198	27327389	7192	+	ensembl_havana	gene	NA	NA	ENSG00000253368	3	TRNP1	ensembl_havana	protein_coding	3.69446	2.66957	59.0537	4.25536e-09	8.07538e-08
2	89442057	89442643	587	-	havana	gene	NA	NA	ENSG00000239951	1	IGKV3-20	havana	IG_V_gene	1.60292	3.76496	9.61876	0.00373364	0.00744294
8	145728356	145732557	4202	+	ensembl_havana	gene	NA	NA	ENSG00000167701	9	GPT	ensembl_havana	protein_coding	-2.99445	5.49644	32.8697	1.58246e-06	9.00473e-06
8	104152938	104242533	89596	+	ensembl_havana	gene	NA	NA	ENSG00000164929	12	BAALC	ensembl_havana	protein_coding	4.57606	4.24271	35.4121	8.10054e-07	5.1617e-06
1	45205490	45233439	27950	+	ensembl_havana	gene	NA	NA	ENSG00000142945	8	KIF2C	ensembl_havana	protein_coding	4.2391	2.18345	71.8119	4.27325e-10	1.43701e-08
X	19007427	19140755	133329	-	ensembl_havana	gene	NA	NA	ENSG00000173698	13	GPR64	ensembl_havana	protein_coding	4.68439	2.17713	69.7145	6.1135e-10	1.85876e-08
1	101003693	101007574	3882	+	ensembl_havana	gene	NA	NA	ENSG00000181656	6	GPR88	ensembl_havana	protein_coding	1.18082	3.61932	2.84718	0.100186	0.138125
8	98787285	98865241	77957	+	ensembl_havana	gene	NA	NA	ENSG00000104341	12	LAPTM4B	ensembl_havana	protein_coding	2.89427	5.95336	58.0913	5.12525e-09	9.26515e-08
10	67672276	69455927	1783652	-	ensembl_havana	gene	NA	NA	ENSG00000183230	12	CTNNA3	ensembl_havana	protein_coding	-3.41567	3.93857	32.7016	1.65563e-06	9.34961e-06
3	112323407	112368377	44971	-	ensembl_havana	gene	NA	NA	ENSG00000091986	11	CCDC80	ensembl_havana	protein_coding	2.98432	4.04893	38.2294	3.96891e-07	2.86925e-06
14	106725201	106725733	533	-	havana	gene	NA	NA	ENSG00000211949	2	IGHV3-23	havana	IG_V_gene	1.71464	3.95156	12.2356	0.00126678	0.00286749
10	104590288	104597290	7003	-	ensembl_havana	gene	NA	NA	ENSG00000148795	5	CYP17A1	ensembl_havana	protein_coding	0.668064	2.75351	0.636836	0.430094	0.494805
2	89326668	89327228	561	-	havana	gene	NA	NA	ENSG00000241351	1	IGKV3-11	havana	IG_V_gene	1.71641	3.34675	10.9846	0.00210356	0.00446618
4	175411328	175444305	32978	-	ensembl_havana	gene	NA	NA	ENSG00000164120	9	HPGD	ensembl_havana	protein_coding	0.369872	7.28024	0.481609	0.492151	0.555892
8	120007691	120118821	111131	+	ensembl_havana	gene	NA	NA	ENSG00000184374	2	COLEC10	ensembl_havana	protein_coding	-2.68445	5.31855	33.0977	1.48864e-06	8.58012e-06
11	114128509	114184007	55499	+	ensembl_havana	gene	NA	NA	ENSG00000166741	3	NNMT	ensembl_havana	protein_coding	-0.847121	8.66633	1.66572	0.205065	0.260149
3	58177984	58200424	22441	-	ensembl_havana	gene	NA	NA	ENSG00000163687	9	DNASE1L3	ensembl_havana	protein_coding	-3.09425	6.50681	57.5188	5.73019e-09	1.01246e-07
12	71518865	71835678	316814	-	ensembl_havana	gene	NA	NA	ENSG00000127324	4	TSPAN8	ensembl_havana	protein_coding	1.81664	5.22306	14.4306	0.000540305	0.00135658
2	241807896	241819919	12024	+	ensembl_havana	gene	NA	NA	ENSG00000172482	4	AGXT	ensembl_havana	protein_coding	-2.61435	9.46465	34.006	1.16947e-06	6.98777e-06
8	82390654	82395498	4845	-	ensembl_havana	gene	NA	NA	ENSG00000170323	4	FABP4	ensembl_havana	protein_coding	3.97596	2.41645	45.0189	7.93706e-08	7.79113e-07
20	54944445	54967393	22949	-	ensembl_havana	gene	NA	NA	ENSG00000087586	13	AURKA	ensembl_havana	protein_coding	3.54796	3.16707	86.4984	4.17858e-11	3.03909e-09
3	184097861	184108524	10664	+	ensembl_havana	gene	NA	NA	ENSG00000090539	11	CHRD	ensembl_havana	protein_coding	-3.22688	4.69562	47.5655	4.49802e-08	4.99542e-07
11	26688566	26744974	56409	-	ensembl_havana	gene	NA	NA	ENSG00000148942	10	SLC5A12	ensembl_havana	protein_coding	-1.80017	2.17282	2.90169	0.0971108	0.134382
17	19641297	19652256	10960	-	ensembl_havana	gene	NA	NA	ENSG00000108602	13	ALDH3A1	ensembl_havana	protein_coding	4.5954	2.51118	26.6096	9.26248e-06	3.99441e-05
16	71599563	71611033	11471	-	ensembl_havana	gene	NA	NA	ENSG00000198650	6	TAT	ensembl_havana	protein_coding	-1.42314	10.4368	8.24238	0.00681574	0.0126681
15	40453224	40513337	60114	+	ensembl_havana	gene	NA	NA	ENSG00000156970	8	BUB1B	ensembl_havana	protein_coding	4.14585	2.10285	67.2831	9.34497e-10	2.61409e-08
2	113969099	114034158	65060	+	ensembl_havana	gene	NA	NA	ENSG00000189223	9	PAX8-AS1	ensembl_havana	processed_transcript	-0.352544	3.85265	0.336306	0.565583	0.624005
16	27214807	27233089	18283	+	ensembl_havana	gene	NA	NA	ENSG00000155666	7	KDM8	ensembl_havana	protein_coding	-3.40157	5.38326	58.0223	5.19448e-09	9.36864e-08
12	329789	372039	42251	-	ensembl_havana	gene	NA	NA	ENSG00000010379	11	SLC6A13	ensembl_havana	protein_coding	-3.53201	4.01276	55.5821	8.40177e-09	1.365e-07
1	168664697	168698502	33806	-	ensembl_havana	gene	NA	NA	ENSG00000143196	4	DPT	ensembl_havana	protein_coding	0.227754	3.80113	0.142317	0.708205	0.753911
6	25652464	25702011	49548	+	ensembl_havana	gene	NA	NA	ENSG00000079689	9	SCGN	ensembl_havana	protein_coding	3.82089	2.6898	40.6241	2.21213e-07	1.78489e-06
3	133479144	133481207	2064	+	havana	gene	NA	NA	ENSG00000244062	1	RP11-404G16.2	havana	pseudogene	-2.69092	5.73301	34.5905	1.00297e-06	6.1304e-06
22	23029190	23029735	546	+	havana	gene	NA	NA	ENSG00000211659	2	IGLV3-25	havana	IG_V_gene	2.89589	2.38926	19.9102	7.67798e-05	0.000245022
14	101245747	101327368	81622	+	ensembl_havana	gene	NA	NA	ENSG00000214548	10	MEG3	ensembl_havana	lincRNA	-3.73712	4.27637	84.2927	5.81515e-11	3.64225e-09
18	29171689	29178974	7286	+	ensembl_havana	gene	NA	NA	ENSG00000118271	5	TTR	ensembl_havana	protein_coding	-2.24626	11.2802	26.3784	9.88915e-06	4.21009e-05
3	142645517	142661376	15860	+	havana	gene	NA	NA	ENSG00000243818	4	RP11-372E1.4	havana	antisense	-1.40384	4.79018	5.98251	0.0194696	0.0321417
20	43001386	43024346	22961	-	havana	gene	NA	NA	ENSG00000229005	2	HNF4A-AS1	havana	antisense	-3.18715	4.30504	41.0265	2.00891e-07	1.66033e-06
16	56642111	56643409	1299	+	ensembl_havana	gene	NA	NA	ENSG00000125148	6	MT2A	ensembl_havana	protein_coding	-3.12988	7.23891	46.1649	6.13334e-08	6.34725e-07
12	2966847	2986206	19360	-	ensembl_havana	gene	NA	NA	ENSG00000111206	8	FOXM1	ensembl_havana	protein_coding	3.68344	2.06251	48.8992	3.36459e-08	3.97974e-07
18	47901365	47920543	19179	+	ensembl_havana	gene	NA	NA	ENSG00000154839	5	SKA1	ensembl_havana	protein_coding	5.5715	1.68687	97.335	8.95194e-12	1.09361e-09
5	68462837	68474072	11236	+	ensembl_havana	gene	NA	NA	ENSG00000134057	10	CCNB1	ensembl_havana	protein_coding	3.43431	3.00656	63.0322	2.01222e-09	4.48221e-08
4	100197524	100212185	14662	-	ensembl_havana	gene	NA	NA	ENSG00000187758	3	ADH1A	ensembl_havana	protein_coding	-1.32148	10.0973	7.43148	0.00983859	0.0175104
11	119288090	119295695	7606	-	ensembl_havana	gene	NA	NA	ENSG00000154096	9	THY1	ensembl_havana	protein_coding	3.07904	3.15391	44.3505	9.24116e-08	8.83276e-07
5	96211643	96255420	43778	+	ensembl_havana	gene	NA	NA	ENSG00000164308	12	ERAP2	ensembl_havana	protein_coding	0.0762831	5.40448	0.015161	0.902689	0.920359
5	31193857	31329253	135397	+	ensembl_havana	gene	NA	NA	ENSG00000113361	8	CDH6	ensembl_havana	protein_coding	2.40018	3.38113	24.2889	1.87186e-05	7.27032e-05
1	215796236	216596738	800503	-	ensembl_havana	gene	NA	NA	ENSG00000042781	8	USH2A	ensembl_havana	protein_coding	-2.57988	5.50429	27.826	6.47734e-06	2.97901e-05
6	27834570	27835359	790	-	ensembl_havana	gene	NA	NA	ENSG00000184357	3	HIST1H1B	ensembl_havana	protein_coding	3.17174	3.31671	62.5274	2.20898e-09	4.85139e-08
2	31747550	31806136	58587	-	ensembl_havana	gene	NA	NA	ENSG00000049319	2	SRD5A2	ensembl_havana	processed_transcript	-3.22212	6.33712	66.1736	1.13801e-09	3.03154e-08
2	189156396	189460653	304258	+	ensembl_havana	gene	NA	NA	ENSG00000144366	11	GULP1	ensembl_havana	protein_coding	4.56121	2.1853	54.4266	1.05987e-08	1.61847e-07
14	106452671	106453170	500	-	havana	gene	NA	NA	ENSG00000211934	2	IGHV1-2	havana	IG_V_gene	2.7747	2.51226	12.853	0.000992182	0.00230771
17	79910388	79919716	9329	-	ensembl_havana	gene	NA	NA	ENSG00000185269	7	NOTUM	ensembl_havana	protein_coding	0.933602	3.06381	1.42672	0.240115	0.298725
16	55794460	55828070	33611	+	ensembl_havana	gene	NA	NA	ENSG00000228695	5	CES1P1	ensembl_havana	pseudogene	-1.70781	3.2977	5.82365	0.0210313	0.0343966
1	192544857	192549161	4305	+	ensembl_havana	gene	NA	NA	ENSG00000090104	7	RGS1	ensembl_havana	protein_coding	4.75406	3.33168	42.684	1.35815e-07	1.20848e-06
1	242011269	242058450	47182	+	ensembl_havana	gene	NA	NA	ENSG00000174371	12	EXO1	ensembl_havana	protein_coding	4.41747	1.87179	76.4248	1.99189e-10	8.53346e-09
14	55590828	55612126	21299	+	ensembl_havana	gene	NA	NA	ENSG00000131981	11	LGALS3	ensembl_havana	protein_coding	3.01855	4.20603	63.5333	1.83509e-09	4.17084e-08
9	116848406	116861507	13102	-	ensembl_havana	gene	NA	NA	ENSG00000136883	8	KIF12	ensembl_havana	protein_coding	-3.54347	3.77248	54.3152	1.08406e-08	1.64737e-07
12	103351464	103354294	2831	+	ensembl_havana	gene	NA	NA	ENSG00000139352	3	ASCL1	ensembl_havana	protein_coding	-0.214183	1.52304	0.0277657	0.868594	0.892744
12	21654715	21671342	16628	+	ensembl_havana	gene	NA	NA	ENSG00000111711	5	GOLT1B	ensembl_havana	protein_coding	3.4731	5.86267	65.4024	1.30674e-09	3.33881e-08
22	23222886	23223576	691	+	havana	gene	NA	NA	ENSG00000211673	2	IGLV3-1	havana	IG_V_gene	1.71742	2.84982	9.25355	0.00436945	0.00855133
12	91539025	91576900	37876	-	ensembl_havana	gene	NA	NA	ENSG00000011465	12	DCN	ensembl_havana	protein_coding	-0.469288	7.94068	1.22886	0.274984	0.336273
5	162887209	162918947	31739	+	ensembl_havana	gene	NA	NA	ENSG00000072571	15	HMMR	ensembl_havana	protein_coding	3.46602	2.51662	58.6601	4.59061e-09	8.48504e-08
6	46517541	46620523	102983	-	ensembl_havana	gene	NA	NA	ENSG00000146233	3	CYP39A1	ensembl_havana	protein_coding	-2.32526	6.04749	27.1063	7.99679e-06	3.53536e-05
17	38443885	38459171	15287	+	ensembl_havana	gene	NA	NA	ENSG00000094804	5	CDC6	ensembl_havana	protein_coding	2.8188	2.80827	31.3763	2.37396e-06	1.26917e-05
5	42423879	42721979	298101	+	ensembl_havana	gene	NA	NA	ENSG00000112964	9	GHR	ensembl_havana	protein_coding	-2.40005	8.44348	34.3788	1.06019e-06	6.44062e-06
8	105501459	105601252	99794	-	ensembl_havana	gene	NA	NA	ENSG00000147650	7	LRP12	ensembl_havana	protein_coding	3.78061	3.13338	79.5646	1.2063e-10	6.02647e-09
10	60272900	60591195	318296	+	ensembl_havana	gene	NA	NA	ENSG00000122870	7	BICC1	ensembl_havana	protein_coding	2.41235	4.3027	30.6782	2.87901e-06	1.48971e-05
14	74964873	75079306	114434	-	ensembl_havana	gene	NA	NA	ENSG00000119681	7	LTBP2	ensembl_havana	protein_coding	2.26679	3.91986	20.9967	5.34991e-05	0.000179405
4	185286336	185303460	17125	-	havana	gene	NA	NA	ENSG00000249096	2	RP11-290F5.1	havana	lincRNA	-3.10161	4.94172	47.8125	4.26107e-08	4.81085e-07
10	99344080	99372559	28480	+	ensembl_havana	gene	NA	NA	ENSG00000241935	4	HOGA1	ensembl_havana	protein_coding	-2.72581	5.00557	30.5697	2.96718e-06	1.52826e-05
1	11086580	11107290	20711	-	ensembl_havana	gene	NA	NA	ENSG00000009724	12	MASP2	ensembl_havana	protein_coding	-1.45895	6.48691	8.79587	0.00533427	0.0101859
5	78668459	78810040	141582	-	ensembl_havana	gene	NA	NA	ENSG00000152413	10	HOMER1	ensembl_havana	protein_coding	3.85148	2.71489	93.4559	1.53069e-11	1.57819e-09
3	238279	451090	212812	+	ensembl_havana	gene	NA	NA	ENSG00000134121	5	CHL1	ensembl_havana	protein_coding	0.61636	2.28548	0.512233	0.478793	0.543197
4	145567173	145666423	99251	+	ensembl_havana	gene	NA	NA	ENSG00000164161	5	HHIP	ensembl_havana	protein_coding	-2.79418	4.68742	40.9981	2.02257e-07	1.66985e-06
2	140988992	142889270	1900279	-	ensembl_havana	gene	NA	NA	ENSG00000168702	12	LRP1B	ensembl_havana	protein_coding	-0.0230633	2.70141	0.000850295	0.976898	0.981417
16	20547548	20587749	40202	-	ensembl_havana	gene	NA	NA	ENSG00000066813	10	ACSM2B	ensembl_havana	protein_coding	-1.68613	8.92951	15.279	0.000393273	0.00102511
20	49202645	49308065	105421	-	ensembl_havana	gene	NA	NA	ENSG00000042062	7	FAM65C	ensembl_havana	protein_coding	-4.51531	3.45959	87.6152	3.54284e-11	2.73182e-09
5	137514408	137523404	8997	+	ensembl_havana	gene	NA	NA	ENSG00000112984	7	KIF20A	ensembl_havana	protein_coding	3.61217	2.07346	47.7337	4.33522e-08	4.87346e-07
9	139745395	139755249	9855	+	ensembl_havana	gene	NA	NA	ENSG00000177943	9	MAMDC4	ensembl_havana	protein_coding	-3.41643	3.81696	27.3979	7.34009e-06	3.29052e-05
1	78769568	79005434	235867	+	ensembl_havana	gene	NA	NA	ENSG00000122420	5	PTGFR	ensembl_havana	protein_coding	3.34076	3.15484	35.6214	7.67478e-07	4.93464e-06
11	6452279	6463847	11569	-	ensembl_havana	gene	NA	NA	ENSG00000110169	6	HPX	ensembl_havana	protein_coding	-1.7801	11.6151	15.0311	0.00043094	0.00111228
X	15579156	15620271	41116	-	ensembl_havana	gene	NA	NA	ENSG00000130234	6	ACE2	ensembl_havana	protein_coding	2.00889	4.13549	9.46918	0.0039812	0.00788326
1	43824626	43828874	4249	+	ensembl_havana	gene	NA	NA	ENSG00000117399	9	CDC20	ensembl_havana	protein_coding	4.37962	1.7039	60.8912	2.99929e-09	6.1227e-08
1	200520628	200589862	69235	-	ensembl_havana	gene	NA	NA	ENSG00000118193	7	KIF14	ensembl_havana	protein_coding	3.58095	2.4853	83.7567	6.30729e-11	3.82846e-09
14	106109389	106111127	1739	-	havana	gene	NA	NA	ENSG00000211893	3	IGHG2	havana	IG_C_gene	0.909005	3.54779	2.36422	0.132895	0.177204
11	1704499	1706859	2361	-	havana	gene	NA	NA	ENSG00000205865	4	FAM99B	havana	antisense	-4.91933	2.40725	45.2627	7.51111e-08	7.44002e-07
11	289135	296107	6973	+	ensembl_havana	gene	NA	NA	ENSG00000142102	11	ATHL1	ensembl_havana	protein_coding	-1.8854	4.32091	14.3067	0.000566256	0.00141266
19	45430061	45434643	4583	+	ensembl_havana	gene	NA	NA	ENSG00000214855	5	APOC1P1	ensembl_havana	pseudogene	-0.85589	5.96489	2.23898	0.143291	0.189564
12	21689123	21757781	68659	-	ensembl_havana	gene	NA	NA	ENSG00000111713	2	GYS2	ensembl_havana	protein_coding	-1.37061	7.50692	8.98228	0.0049163	0.00946751
10	48413092	48416853	3762	-	ensembl_havana	gene	NA	NA	ENSG00000128802	3	GDF2	ensembl_havana	protein_coding	-3.93455	3.58529	54.2843	1.09087e-08	1.6513e-07
14	65405870	65409531	3662	-	ensembl_havana	gene	NA	NA	ENSG00000176153	10	GPX2	ensembl_havana	protein_coding	0.906424	6.34586	2.85324	0.0998392	0.137719
11	34642640	34682604	39965	+	ensembl_havana	gene	NA	NA	ENSG00000135373	8	EHF	ensembl_havana	protein_coding	2.86547	3.43625	31.3444	2.39489e-06	1.27769e-05
1	116519119	116612675	93557	+	ensembl_havana	gene	NA	NA	ENSG00000163393	8	SLC22A15	ensembl_havana	protein_coding	3.84164	2.49833	56.9648	6.38772e-09	1.09523e-07
12	13349650	13369708	20059	+	ensembl_havana	gene	NA	NA	ENSG00000134531	5	EMP1	ensembl_havana	protein_coding	2.38994	3.46741	30.3236	3.1779e-06	1.62024e-05
19	18485541	18499986	14446	+	ensembl_havana	gene	NA	NA	ENSG00000130513	6	GDF15	ensembl_havana	protein_coding	4.95602	2.21978	76.652	1.91999e-10	8.45761e-09
14	94908801	94919127	10327	-	ensembl_havana	gene	NA	NA	ENSG00000186910	3	SERPINA11	ensembl_havana	protein_coding	-1.80137	7.48136	17.5522	0.000172887	0.000495679
17	80036214	80056208	19995	-	ensembl_havana	gene	NA	NA	ENSG00000169710	6	FASN	ensembl_havana	protein_coding	-0.89199	7.77656	2.6024	0.115439	0.15679
11	116660083	116663136	3054	-	ensembl_havana	gene	NA	NA	ENSG00000110243	7	APOA5	ensembl_havana	protein_coding	-2.38674	7.70045	27.3896	7.35789e-06	3.29577e-05
10	73156691	73575702	419012	+	ensembl_havana	gene	NA	NA	ENSG00000107736	15	CDH23	ensembl_havana	protein_coding	-3.1471	4.90252	45.9952	6.37046e-08	6.56658e-07
12	63539014	63544722	5709	-	ensembl_havana	gene	NA	NA	ENSG00000166148	2	AVPR1A	ensembl_havana	protein_coding	-0.518771	3.50254	0.482112	0.491927	0.555759
X	84532402	84634748	102347	-	ensembl_havana	gene	NA	NA	ENSG00000124429	13	POF1B	ensembl_havana	protein_coding	4.0953	2.31604	47.8333	4.24166e-08	4.79241e-07
3	46616045	46668033	51989	+	ensembl_havana	gene	NA	NA	ENSG00000241186	3	TDGF1	ensembl_havana	protein_coding	3.73179	2.52545	27.1041	8.002e-06	3.53666e-05
5	74073399	74162776	89378	-	ensembl_havana	gene	NA	NA	ENSG00000198780	7	FAM169A	ensembl_havana	protein_coding	2.88372	4.58996	56.4887	7.01656e-09	1.18164e-07
6	132269316	132272513	3198	-	ensembl_havana	gene	NA	NA	ENSG00000118523	5	CTGF	ensembl_havana	protein_coding	2.69259	4.26685	50.7772	2.25321e-08	2.9288e-07
6	26031817	26032288	472	-	ensembl_havana	gene	NA	NA	ENSG00000124693	2	HIST1H3B	ensembl_havana	protein_coding	3.05053	2.9391	56.2508	7.35501e-09	1.22743e-07
1	212208919	212280742	71824	+	ensembl_havana	gene	NA	NA	ENSG00000143476	13	DTL	ensembl_havana	protein_coding	3.45948	2.55296	75.7191	2.23394e-10	9.14452e-09
6	74405508	74538040	132533	+	ensembl_havana	gene	NA	NA	ENSG00000156535	9	CD109	ensembl_havana	protein_coding	3.26617	3.79981	65.4421	1.29742e-09	3.32586e-08
6	32709119	32714992	5874	+	ensembl_havana	gene	NA	NA	ENSG00000237541	3	HLA-DQA2	ensembl_havana	protein_coding	0.52241	2.52821	0.401239	0.530456	0.591468
1	223394161	223537544	143384	-	ensembl_havana	gene	NA	NA	ENSG00000143502	10	SUSD4	ensembl_havana	protein_coding	2.53425	2.45867	13.3084	0.000830519	0.00197638
11	61282785	61348620	65836	-	ensembl_havana	gene	NA	NA	ENSG00000011347	5	SYT7	ensembl_havana	protein_coding	-0.986249	6.18495	3.76286	0.060273	0.0879597
8	104310661	104345094	34434	+	ensembl_havana	gene	NA	NA	ENSG00000164930	7	FZD6	ensembl_havana	protein_coding	2.99666	4.17884	99.8908	6.3409e-12	8.51426e-10
3	119499331	119537332	38002	+	ensembl_havana	gene	NA	NA	ENSG00000144852	12	NR1I2	ensembl_havana	protein_coding	-2.64812	6.77523	42.8117	1.31827e-07	1.18408e-06
4	100123795	100140694	16900	-	ensembl_havana	gene	NA	NA	ENSG00000172955	13	ADH6	ensembl_havana	protein_coding	-2.11771	8.90543	23.6276	2.29969e-05	8.66096e-05
18	2571510	2616634	45125	+	ensembl_havana	gene	NA	NA	ENSG00000080986	8	NDC80	ensembl_havana	protein_coding	4.22658	1.89437	71.5211	4.48892e-10	1.49347e-08
10	50942689	50970425	27737	-	ensembl_havana	gene	NA	NA	ENSG00000197444	5	OGDHL	ensembl_havana	protein_coding	-1.94051	7.21781	18.6009	0.000119915	0.000360666
4	69681711	69696914	15204	+	ensembl_havana	gene	NA	NA	ENSG00000109181	7	UGT2B10	ensembl_havana	protein_coding	-1.25903	9.40964	7.312	0.0103942	0.0183758
14	106791005	106791536	532	-	havana	gene	NA	NA	ENSG00000211953	2	IGHV3-30	havana	IG_V_gene	2.49988	2.63394	24.5087	1.74902e-05	6.87119e-05
6	132617194	132722684	105491	-	ensembl_havana	gene	NA	NA	ENSG00000079931	10	MOXD1	ensembl_havana	protein_coding	3.26481	2.32961	40.0855	2.5187e-07	1.99115e-06
4	169418217	169849608	431392	+	ensembl_havana	gene	NA	NA	ENSG00000129116	13	PALLD	ensembl_havana	protein_coding	2.28945	5.40838	40.8229	2.10911e-07	1.72041e-06
2	187558698	187630685	71988	+	ensembl_havana	gene	NA	NA	ENSG00000144369	8	FAM171B	ensembl_havana	protein_coding	3.65267	2.52292	77.782	1.6009e-10	7.42828e-09
3	136665072	136729927	64856	+	ensembl_havana	gene	NA	NA	ENSG00000174564	8	IL20RB	ensembl_havana	protein_coding	-1.1856	2.60132	2.19262	0.147377	0.194132
5	134906373	134914969	8597	-	ensembl_havana	gene	NA	NA	ENSG00000145824	8	CXCL14	ensembl_havana	protein_coding	-4.44614	3.50888	96.3777	1.02039e-11	1.20878e-09
8	25316513	25365436	48924	+	ensembl_havana	gene	NA	NA	ENSG00000184661	9	CDCA2	ensembl_havana	protein_coding	4.3788	1.81748	66.0257	1.16848e-09	3.08121e-08
17	70117161	70122561	5401	+	ensembl_havana	gene	NA	NA	ENSG00000125398	5	SOX9	ensembl_havana	protein_coding	3.05298	2.81445	49.0453	3.26022e-08	3.88272e-07
2	234742062	234763212	21151	-	ensembl_havana	gene	NA	NA	ENSG00000123485	7	HJURP	ensembl_havana	protein_coding	4.19445	1.67562	57.7437	5.48405e-09	9.77812e-08
12	57828543	57844611	16069	+	ensembl_havana	gene	NA	NA	ENSG00000175189	3	INHBC	ensembl_havana	protein_coding	-2.23242	5.97368	26.4057	9.84202e-06	4.19574e-05
4	74296855	74321891	25037	+	ensembl_havana	gene	NA	NA	ENSG00000081051	3	AFP	ensembl_havana	protein_coding	2.68875	4.09663	21.2019	5.00137e-05	0.000169535
8	134249414	134314265	64852	-	ensembl_havana	gene	NA	NA	ENSG00000104419	10	NDRG1	ensembl_havana	protein_coding	2.5778	6.85306	39.6072	2.82871e-07	2.19544e-06
4	104026963	104119566	92604	-	ensembl_havana	gene	NA	NA	ENSG00000138778	7	CENPE	ensembl_havana	protein_coding	3.30108	2.8186	83.2033	6.86186e-11	4.11107e-09
14	107034729	107035221	493	-	havana	gene	NA	NA	ENSG00000211966	2	IGHV5-51	havana	IG_V_gene	2.09842	2.40632	14.1749	0.000595311	0.00147526
19	49316274	49339935	23662	-	ensembl_havana	gene	NA	NA	ENSG00000087076	4	HSD17B14	ensembl_havana	protein_coding	-1.67015	3.05813	11.3929	0.00177938	0.00384949
8	23699428	23712320	12893	-	ensembl_havana	gene	NA	NA	ENSG00000159167	7	STC1	ensembl_havana	protein_coding	4.97474	1.75967	80.024	1.12225e-10	5.7268e-09
12	119616447	119658936	42490	+	ensembl_havana	gene	NA	NA	ENSG00000152137	2	HSPB8	ensembl_havana	protein_coding	3.27147	2.89767	52.1031	1.7068e-08	2.35771e-07
2	169983619	170219195	235577	-	ensembl_havana	gene	NA	NA	ENSG00000081479	8	LRP2	ensembl_havana	protein_coding	1.48757	3.09825	4.01377	0.0527057	0.0778905
11	58672871	58811000	138130	+	ensembl_havana	gene	NA	NA	ENSG00000166840	9	GLYATL1	ensembl_havana	protein_coding	-1.51651	8.13532	11.8801	0.00146071	0.00324079
2	210288782	210598842	310061	+	ensembl_havana	gene	NA	NA	ENSG00000078018	15	MAP2	ensembl_havana	protein_coding	2.8754	4.50644	84.2231	5.87671e-11	3.66112e-09
13	61983818	62002220	18403	-	ensembl_havana	gene	NA	NA	ENSG00000197991	10	PCDH20	ensembl_havana	protein_coding	2.70747	3.15498	11.6267	0.00161811	0.00354178
5	127419458	127525380	105923	+	ensembl_havana	gene	NA	NA	ENSG00000064651	9	SLC12A2	ensembl_havana	protein_coding	2.46577	5.50854	30.5348	2.99613e-06	1.54012e-05
2	27321757	27341995	20239	-	ensembl_havana	gene	NA	NA	ENSG00000138028	10	CGREF1	ensembl_havana	protein_coding	3.27712	2.6755	40.138	2.48694e-07	1.97502e-06
2	191745553	191830278	84726	+	ensembl_havana	gene	NA	NA	ENSG00000115419	8	GLS	ensembl_havana	protein_coding	2.49721	5.71253	55.5727	8.41756e-09	1.365e-07
15	81071684	81244117	172434	+	ensembl_havana	gene	NA	NA	ENSG00000103888	11	KIAA1199	ensembl_havana	protein_coding	4.85238	1.92537	35.0768	8.83568e-07	5.53984e-06
11	5246694	5250625	3932	-	ensembl_havana	gene	NA	NA	ENSG00000244734	2	HBB	ensembl_havana	protein_coding	1.02734	6.85917	3.18195	0.0828924	0.116774
16	72088522	72111145	22624	+	ensembl_havana	gene	NA	NA	ENSG00000261701	2	HPR	ensembl_havana	protein_coding	-0.555909	7.69708	1.10975	0.29916	0.361736
2	242749920	242758739	8820	+	ensembl_havana	gene	NA	NA	ENSG00000204099	7	NEU4	ensembl_havana	protein_coding	-2.55087	3.13947	16.2349	0.000276975	0.00075205
3	50643921	50649262	5342	-	ensembl_havana	gene	NA	NA	ENSG00000114737	11	CISH	ensembl_havana	protein_coding	-2.35573	4.68938	15.2064	0.000404018	0.00105066
6	53659295	53788919	129625	+	ensembl_havana	gene	NA	NA	ENSG00000137269	10	LRRC1	ensembl_havana	protein_coding	3.76689	2.18869	81.6697	8.68491e-11	4.81903e-09
X	38211798	38280703	68906	+	ensembl_havana	gene	NA	NA	ENSG00000036473	6	OTC	ensembl_havana	protein_coding	-0.624231	7.82783	1.85342	0.181851	0.233946
4	166282346	166419472	137127	+	ensembl_havana	gene	NA	NA	ENSG00000109472	9	CPE	ensembl_havana	protein_coding	1.74381	5.09076	13.499	0.000771415	0.00185436
18	6941743	7117813	176071	-	ensembl_havana	gene	NA	NA	ENSG00000101680	9	LAMA1	ensembl_havana	protein_coding	4.05083	2.04817	25.0405	1.48576e-05	5.9786e-05
12	9280379	9281241	863	+	havana	gene	NA	NA	ENSG00000256937	1	RP11-436I9.5	havana	pseudogene	-2.67606	2.96008	21.3449	4.77275e-05	0.000162702
12	57145945	57181574	35630	+	ensembl_havana	gene	NA	NA	ENSG00000025423	7	HSD17B6	ensembl_havana	protein_coding	-1.13298	9.44561	6.05023	0.0188425	0.0312417
1	155259630	155271225	11596	-	ensembl_havana	gene	NA	NA	ENSG00000143627	13	PKLR	ensembl_havana	protein_coding	-1.46566	6.13584	9.45491	0.00400574	0.0079208
14	54863567	54886936	23370	+	ensembl_havana	gene	NA	NA	ENSG00000100526	15	CDKN3	ensembl_havana	protein_coding	4.49833	1.55612	72.6253	3.72624e-10	1.29493e-08
6	168841831	169073984	232154	+	ensembl_havana	gene	NA	NA	ENSG00000112562	14	SMOC2	ensembl_havana	protein_coding	3.51346	2.24682	39.0324	3.25539e-07	2.45472e-06
6	114178541	114184648	6108	+	ensembl_havana	gene	NA	NA	ENSG00000155130	5	MARCKS	ensembl_havana	protein_coding	2.51224	5.95047	103.583	3.89729e-12	6.15575e-10
12	105629068	105789875	160808	+	ensembl_havana	gene	NA	NA	ENSG00000235162	4	C12orf75	ensembl_havana	protein_coding	3.97033	2.21384	64.0235	1.67766e-09	3.89222e-08
7	100770370	100782547	12178	+	ensembl_havana	gene	NA	NA	ENSG00000106366	7	SERPINE1	ensembl_havana	protein_coding	2.45031	5.779	18.4736	0.00012531	0.00037466
6	31795512	31798031	2520	+	ensembl_havana	gene	NA	NA	ENSG00000204388	5	HSPA1B	ensembl_havana	protein_coding	2.88834	4.42191	69.4564	6.39216e-10	1.91483e-08
1	183155373	183214035	58663	+	ensembl_havana	gene	NA	NA	ENSG00000058085	10	LAMC2	ensembl_havana	protein_coding	3.06059	1.89368	21.1564	5.07652e-05	0.000171599
2	233470767	233547491	76725	+	ensembl_havana	gene	NA	NA	ENSG00000115468	7	EFHD1	ensembl_havana	protein_coding	-1.31382	3.93401	6.3363	0.0164244	0.0276159
10	60759386	60761303	1918	+	havana	gene	NA	NA	ENSG00000237949	1	LINC00844	havana	lincRNA	-0.84472	4.25171	1.76595	0.192251	0.245687
7	150521715	150558592	36878	+	ensembl_havana	gene	NA	NA	ENSG00000002726	15	AOC1	ensembl_havana	protein_coding	-0.964675	2.18961	1.08669	0.304161	0.366988
2	219283815	219318018	34204	+	ensembl_havana	gene	NA	NA	ENSG00000127831	6	VIL1	ensembl_havana	protein_coding	-0.250985	3.93234	0.19005	0.66548	0.714951
4	76954835	76962568	7734	-	ensembl_havana	gene	NA	NA	ENSG00000169248	8	CXCL11	ensembl_havana	protein_coding	4.46309	1.96616	40.9078	2.06671e-07	1.69822e-06
20	43018264	43020177	1914	-	havana	gene	NA	NA	ENSG00000233376	1	RP5-881L22.6	havana	antisense	-3.90103	2.67878	42.7345	1.34223e-07	1.2014e-06
13	113812968	113826694	13727	+	ensembl_havana	gene	NA	NA	ENSG00000126231	9	PROZ	ensembl_havana	protein_coding	-2.85068	4.67312	33.5553	1.3177e-06	7.75203e-06
X	105412298	105452949	40652	+	ensembl_havana	gene	NA	NA	ENSG00000157502	8	MUM1L1	ensembl_havana	protein_coding	2.98016	2.78767	25.0651	1.47462e-05	5.94142e-05
11	116691419	116694022	2604	-	ensembl_havana	gene	NA	NA	ENSG00000110244	5	APOA4	ensembl_havana	protein_coding	-1.61774	3.15733	5.32952	0.0268236	0.0427259
4	70676498	70725870	49373	-	ensembl_havana	gene	NA	NA	ENSG00000109193	6	SULT1E1	ensembl_havana	protein_coding	-2.10893	4.55214	17.2801	0.00019036	0.000539836
3	154741913	154901497	159585	+	ensembl_havana	gene	NA	NA	ENSG00000196549	6	MME	ensembl_havana	protein_coding	-1.39426	6.52882	8.06967	0.00736395	0.0135646
14	106641563	106642056	494	-	havana	gene	NA	NA	ENSG00000211945	2	IGHV1-18	havana	IG_V_gene	1.87329	2.42899	11.5458	0.00167208	0.00364663
5	35951112	36001130	50019	-	ensembl_havana	gene	NA	NA	ENSG00000145626	7	UGT3A1	ensembl_havana	protein_coding	-1.04125	5.83797	4.3675	0.0437608	0.0660955
12	104609557	104744061	134505	+	ensembl_havana	gene	NA	NA	ENSG00000198431	11	TXNRD1	ensembl_havana	protein_coding	2.92437	7.47451	102.979	4.21634e-12	6.52781e-10
7	82993222	83278326	285105	-	ensembl_havana	gene	NA	NA	ENSG00000170381	8	SEMA3E	ensembl_havana	protein_coding	4.2177	1.66847	31.1715	2.51161e-06	1.33188e-05
2	163027194	163101661	74468	-	ensembl_havana	gene	NA	NA	ENSG00000078098	9	FAP	ensembl_havana	protein_coding	4.99021	1.70047	75.9812	2.14061e-10	8.92607e-09
8	108261721	108510283	248563	-	ensembl_havana	gene	NA	NA	ENSG00000154188	5	ANGPT1	ensembl_havana	protein_coding	3.25557	3.01256	53.6134	1.2504e-08	1.83764e-07
10	21068902	21463116	394215	-	ensembl_havana	gene	NA	NA	ENSG00000078114	14	NEBL	ensembl_havana	protein_coding	1.46287	3.84505	7.0024	0.0119972	0.02087
1	26210672	26233482	22811	-	ensembl_havana	gene	NA	NA	ENSG00000117632	16	STMN1	ensembl_havana	protein_coding	2.78636	4.7341	79.0348	1.31154e-10	6.34941e-09
18	56148479	56296189	147711	-	ensembl_havana	gene	NA	NA	ENSG00000198796	6	ALPK2	ensembl_havana	protein_coding	0.316684	4.89218	0.368545	0.547611	0.607649
14	106691673	106692203	531	-	havana	gene	NA	NA	ENSG00000211947	2	IGHV3-21	havana	IG_V_gene	2.18968	2.42023	20.5045	6.29525e-05	0.000206432
14	51441980	51562779	120800	-	ensembl_havana	gene	NA	NA	ENSG00000100505	9	TRIM9	ensembl_havana	protein_coding	1.92265	2.07537	5.31654	0.0269974	0.0429765
12	109252708	109294819	42112	+	ensembl_havana	gene	NA	NA	ENSG00000110887	3	DAO	ensembl_havana	protein_coding	-1.1855	6.15785	6.71897	0.0136998	0.0235204
17	79993012	79995608	2597	-	ensembl_havana	gene	NA	NA	ENSG00000169738	3	DCXR	ensembl_havana	protein_coding	-1.91086	8.30194	16.3689	0.00026384	0.000720137
2	75061108	75120486	59379	+	ensembl_havana	gene	NA	NA	ENSG00000159399	5	HK2	ensembl_havana	protein_coding	3.16652	3.17506	35.1714	8.6215e-07	5.45011e-06
11	89371683	89431886	60204	+	ensembl_havana	gene	NA	NA	ENSG00000134612	7	FOLH1B	ensembl_havana	pseudogene	-2.4154	3.83771	15.7349	0.00033241	0.000881895
13	95672083	95953687	281605	-	ensembl_havana	gene	NA	NA	ENSG00000125257	9	ABCC4	ensembl_havana	protein_coding	2.609	4.19057	59.9288	3.59927e-09	7.07763e-08
15	90207596	90222658	15063	-	ensembl_havana	gene	NA	NA	ENSG00000166819	7	PLIN1	ensembl_havana	protein_coding	-2.96184	4.02488	35.7285	7.46595e-07	4.81423e-06
9	139871956	139879887	7932	+	ensembl_havana	gene	NA	NA	ENSG00000107317	7	PTGDS	ensembl_havana	protein_coding	1.20876	2.70304	3.30091	0.0775791	0.110182
15	39873280	39891667	18388	+	ensembl_havana	gene	NA	NA	ENSG00000137801	9	THBS1	ensembl_havana	protein_coding	1.76644	7.04576	16.3652	0.000264192	0.000720845
5	78407602	78428108	20507	+	ensembl_havana	gene	NA	NA	ENSG00000145692	10	BHMT	ensembl_havana	protein_coding	-1.821	9.5695	19.5433	8.68931e-05	0.000272677
X	152953554	152962048	8495	+	ensembl_havana	gene	NA	NA	ENSG00000130821	11	SLC6A8	ensembl_havana	protein_coding	4.16096	2.00994	61.724	2.56523e-09	5.45007e-08
22	23412540	23467224	54685	+	ensembl_havana	gene	NA	NA	ENSG00000128266	7	GNAZ	ensembl_havana	protein_coding	4.44773	1.51067	64.2588	1.60723e-09	3.79069e-08
5	137801179	137805004	3826	+	ensembl_havana	gene	NA	NA	ENSG00000120738	7	EGR1	ensembl_havana	protein_coding	-0.745143	3.96016	1.45533	0.235547	0.293697
8	17721889	17767874	45986	-	ensembl_havana	gene	NA	NA	ENSG00000104760	12	FGL1	ensembl_havana	protein_coding	0.893679	10.9083	2.25341	0.142046	0.188107
9	136501482	136524466	22985	+	ensembl_havana	gene	NA	NA	ENSG00000123454	6	DBH	ensembl_havana	protein_coding	-5.90816	2.57151	77.9945	1.54743e-10	7.26167e-09
22	38864067	38879452	15386	+	ensembl_havana	gene	NA	NA	ENSG00000100196	6	KDELR3	ensembl_havana	protein_coding	2.56914	3.98634	39.5623	2.85976e-07	2.2125e-06
3	46538981	46542439	3459	+	ensembl_havana	gene	NA	NA	ENSG00000163825	3	RTP3	ensembl_havana	protein_coding	-0.60699	5.62253	1.43646	0.238548	0.296942
1	241792155	241799232	7078	-	ensembl_havana	gene	NA	NA	ENSG00000203668	1	CHML	ensembl_havana	protein_coding	2.68619	4.99041	84.7529	5.42496e-11	3.51992e-09
1	163236366	163325554	89189	+	ensembl_havana	gene	NA	NA	ENSG00000143228	8	NUF2	ensembl_havana	protein_coding	4.57699	1.44118	80.2163	1.08894e-10	5.63835e-09
10	5196335	5244449	48115	-	ensembl_havana	gene	NA	NA	ENSG00000196326	6	AKR1CL1	ensembl_havana	protein_coding	-2.61409	4.90074	35.8253	7.28243e-07	4.72221e-06
3	170606204	170626482	20279	-	ensembl_havana	gene	NA	NA	ENSG00000163577	3	EIF5A2	ensembl_havana	protein_coding	3.51775	2.57229	60.3846	3.30071e-09	6.58332e-08
5	6582249	6588612	6364	+	havana	gene	NA	NA	ENSG00000250056	1	LINC01018	havana	lincRNA	-1.12482	6.31629	5.38963	0.0260343	0.0415873
15	72491370	72524164	32795	-	ensembl_havana	gene	NA	NA	ENSG00000067225	13	PKM	ensembl_havana	protein_coding	2.55336	5.87079	50.5343	2.37197e-08	3.06028e-07
2	85621871	85645555	23685	-	ensembl_havana	gene	NA	NA	ENSG00000042493	11	CAPG	ensembl_havana	protein_coding	3.28137	2.86111	126.93	2.31452e-13	1.248e-10
2	211342406	211543831	201426	+	ensembl_havana	gene	NA	NA	ENSG00000021826	10	CPS1	ensembl_havana	protein_coding	-1.5404	12.1469	12.8397	0.000995847	0.00231486
15	69591286	69700119	108834	+	ensembl_havana	gene	NA	NA	ENSG00000137819	9	PAQR5	ensembl_havana	protein_coding	3.20442	2.59199	53.7729	1.21037e-08	1.79059e-07
1	145413095	145417545	4451	+	ensembl_havana	gene	NA	NA	ENSG00000168509	13	HFE2	ensembl_havana	protein_coding	0.276845	7.17331	0.356835	0.55401	0.613618
2	106998562	107010027	11466	+	ensembl_havana	gene	NA	NA	ENSG00000240935	2	PLGLA	ensembl_havana	pseudogene	-2.71395	4.73951	35.5716	7.77382e-07	4.99078e-06
1	205626979	205649587	22609	-	ensembl_havana	gene	NA	NA	ENSG00000158715	5	SLC45A3	ensembl_havana	protein_coding	-3.81434	4.14147	117.306	7.10807e-13	2.26834e-10
7	44143960	44154161	10202	+	ensembl_havana	gene	NA	NA	ENSG00000106624	4	AEBP1	ensembl_havana	protein_coding	0.894626	4.69341	3.68689	0.0627965	0.0912761
11	13983914	14289646	305733	+	ensembl_havana	gene	NA	NA	ENSG00000152268	8	SPON1	ensembl_havana	processed_transcript	1.96661	2.85886	15.9422	0.000308119	0.000825293
15	59397277	59417244	19968	+	ensembl_havana	gene	NA	NA	ENSG00000157456	3	CCNB2	ensembl_havana	protein_coding	4.18896	1.53677	63.3476	1.89874e-09	4.27817e-08
16	20499024	20500981	1958	+	ensembl	gene	NA	NA	ENSG00000267824	1	AC137056.1	ensembl	protein_coding	-2.76257	3.53604	25.8194	1.17321e-05	4.86746e-05
14	106573233	106573800	568	-	havana	gene	NA	NA	ENSG00000211941	2	IGHV3-11	havana	IG_V_gene	1.83754	2.24914	9.64132	0.00369775	0.00738182
6	151977826	152450754	472929	+	ensembl_havana	gene	NA	NA	ENSG00000091831	17	ESR1	ensembl_havana	protein_coding	-2.22232	5.99423	28.0437	6.0804e-06	2.82637e-05
7	107788068	108097161	309094	-	ensembl_havana	gene	NA	NA	ENSG00000091129	15	NRCAM	ensembl_havana	protein_coding	2.64342	2.44629	17.4339	0.000180265	0.000514097
15	60639333	60695082	55750	-	ensembl_havana	gene	NA	NA	ENSG00000182718	12	ANXA2	ensembl_havana	protein_coding	2.60774	7.095	128.052	2.03725e-13	1.22525e-10
2	29320571	29412509	91939	+	ensembl_havana	gene	NA	NA	ENSG00000115295	15	CLIP4	ensembl_havana	protein_coding	1.98144	4.34572	24.287	1.87295e-05	7.27274e-05
4	120976763	120988229	11467	-	ensembl_havana	gene	NA	NA	ENSG00000164109	9	MAD2L1	ensembl_havana	protein_coding	3.52575	2.32006	86.3736	4.25674e-11	3.05333e-09
5	159848829	159855748	6920	+	ensembl_havana	gene	NA	NA	ENSG00000164611	8	PTTG1	ensembl_havana	protein_coding	3.91584	1.8022	74.5569	2.70273e-10	1.05656e-08
2	136871919	136875735	3817	-	ensembl_havana	gene	NA	NA	ENSG00000121966	6	CXCR4	ensembl_havana	protein_coding	2.97333	3.35168	69.4686	6.37867e-10	1.91446e-08
9	85594500	85678092	83593	-	ensembl_havana	gene	NA	NA	ENSG00000165105	9	RASEF	ensembl_havana	protein_coding	2.60586	2.96673	26.4947	9.58456e-06	4.10613e-05
9	104182860	104198105	15246	-	ensembl_havana	gene	NA	NA	ENSG00000136872	13	ALDOB	ensembl_havana	protein_coding	-2.05893	12.195	23.8401	2.14266e-05	8.154e-05
16	29789561	29793096	3536	+	ensembl_havana	gene	NA	NA	ENSG00000174992	6	ZG16	ensembl_havana	protein_coding	-2.41393	4.27684	21.8288	4.07763e-05	0.000141536
9	91926113	91931618	5506	+	ensembl_havana	gene	NA	NA	ENSG00000123975	4	CKS2	ensembl_havana	protein_coding	3.20835	2.82492	70.1946	5.62881e-10	1.76388e-08
10	117816444	118032979	216536	-	ensembl_havana	gene	NA	NA	ENSG00000151892	10	GFRA1	ensembl_havana	protein_coding	-2.16795	6.59869	25.6482	1.23539e-05	5.07693e-05
11	61560452	61634826	74375	+	ensembl_havana	gene	NA	NA	ENSG00000134824	9	FADS2	ensembl_havana	protein_coding	-1.17038	7.50255	6.02554	0.0190686	0.0315793
15	41624892	41673248	48357	+	ensembl_havana	gene	NA	NA	ENSG00000137804	8	NUSAP1	ensembl_havana	protein_coding	2.62852	3.70577	64.4139	1.56253e-09	3.73026e-08
2	179390716	179695529	304814	-	ensembl_havana	gene	NA	NA	ENSG00000155657	19	TTN	ensembl_havana	protein_coding	0.866788	5.37915	2.43161	0.127664	0.171032
22	42522501	42526908	4408	-	ensembl_havana	gene	NA	NA	ENSG00000100197	16	CYP2D6	ensembl_havana	protein_coding	-1.99455	6.67706	20.6172	6.0641e-05	0.000199756
10	95256389	95288849	32461	+	ensembl_havana	gene	NA	NA	ENSG00000138180	11	CEP55	ensembl_havana	protein_coding	4.53562	1.49995	81.6513	8.70977e-11	4.81903e-09
12	15034115	15038860	4746	-	ensembl_havana	gene	NA	NA	ENSG00000111341	5	MGP	ensembl_havana	protein_coding	2.30031	3.97196	24.0785	1.99803e-05	7.69346e-05
12	299243	323736	24494	-	ensembl_havana	gene	NA	NA	ENSG00000111181	8	SLC6A12	ensembl_havana	protein_coding	-1.5804	6.49181	11.8628	0.00147089	0.00326015
19	41430124	41456565	26442	+	ensembl_havana	gene	NA	NA	ENSG00000256612	3	CYP2B7P	ensembl_havana	pseudogene	-1.68406	4.95112	9.67988	0.00363726	0.00727033
5	57878048	58155213	277166	+	ensembl_havana	gene	NA	NA	ENSG00000152932	6	RAB3C	ensembl_havana	protein_coding	4.28634	2.16814	42.9794	1.26778e-07	1.14658e-06
10	45466429	45474258	7830	-	ensembl_havana	gene	NA	NA	ENSG00000165507	8	C10orf10	ensembl_havana	protein_coding	3.34097	6.75547	31.6606	2.19596e-06	1.18571e-05
22	23101189	23101707	519	+	havana	gene	NA	NA	ENSG00000211666	2	IGLV2-14	havana	IG_V_gene	1.15645	3.27695	6.34634	0.0163459	0.0275046
12	52626304	52645970	19667	+	ensembl_havana	gene	NA	NA	ENSG00000135480	10	KRT7	ensembl_havana	protein_coding	1.48817	2.79691	6.85185	0.0128713	0.0222052
5	79287134	79379110	91977	+	ensembl_havana	gene	NA	NA	ENSG00000113296	10	THBS4	ensembl_havana	protein_coding	5.37309	1.81899	49.7059	2.82912e-08	3.49715e-07
8	144099399	144105249	5851	+	ensembl_havana	gene	NA	NA	ENSG00000160932	6	LY6E	ensembl_havana	protein_coding	-2.68226	6.48342	45.9343	6.45798e-08	6.63492e-07
5	78293438	78531861	238424	-	ensembl_havana	gene	NA	NA	ENSG00000132837	10	DMGDH	ensembl_havana	protein_coding	-1.3983	8.26211	10.3661	0.0027203	0.00561548
1	225674537	225840844	166308	-	ensembl_havana	gene	NA	NA	ENSG00000154380	12	ENAH	ensembl_havana	protein_coding	2.67276	5.94604	174.424	2.22779e-15	6.97458e-12
1	218519577	218617961	98385	+	ensembl_havana	gene	NA	NA	ENSG00000092969	7	TGFB2	ensembl_havana	protein_coding	3.62314	2.14427	64.0757	1.66176e-09	3.88414e-08
6	19837617	19840915	3299	+	ensembl_havana	gene	NA	NA	ENSG00000172201	6	ID4	ensembl_havana	protein_coding	3.17733	2.07118	37.6017	4.64118e-07	3.27648e-06
8	144939497	144952632	13136	-	havana	gene	NA	NA	ENSG00000227184	3	EPPK1	havana	protein_coding	1.97752	2.24195	10.0653	0.00308754	0.00628072
14	106090687	106092403	1717	-	havana	gene	NA	NA	ENSG00000211892	2	IGHG4	havana	IG_C_gene	0.803744	3.04744	1.80213	0.187865	0.240771
2	113493930	113522254	28325	-	ensembl_havana	gene	NA	NA	ENSG00000169607	8	CKAP2L	ensembl_havana	protein_coding	3.69626	1.6832	64.7556	1.46859e-09	3.59747e-08
1	62702651	62785085	82435	-	ensembl_havana	gene	NA	NA	ENSG00000132854	14	KANK4	ensembl_havana	protein_coding	-2.23477	2.9305	11.2782	0.0018647	0.00401741
2	209224438	209719227	494790	+	ensembl_havana	gene	NA	NA	ENSG00000144407	5	PTH2R	ensembl_havana	protein_coding	3.65033	1.5611	19.7868	8.00344e-05	0.000254266
X	47483612	47489704	6093	-	ensembl_havana	gene	NA	NA	ENSG00000126759	8	CFP	ensembl_havana	protein_coding	-4.10858	3.78861	171.148	3.0493e-15	7.07264e-12
1	120202421	120286838	84418	+	ensembl_havana	gene	NA	NA	ENSG00000092621	7	PHGDH	ensembl_havana	protein_coding	-2.53275	6.14523	43.4766	1.12969e-07	1.04095e-06
2	167260083	167350757	90675	-	ensembl_havana	gene	NA	NA	ENSG00000136546	9	SCN7A	ensembl_havana	protein_coding	0.633289	2.77313	1.18968	0.282645	0.344617
9	136279478	136324508	45031	+	ensembl_havana	gene	NA	NA	ENSG00000160323	14	ADAMTS13	ensembl_havana	protein_coding	-4.05616	3.79135	98.2308	7.92682e-12	1.016e-09
X	152760397	152775012	14616	+	ensembl_havana	gene	NA	NA	ENSG00000182492	11	BGN	ensembl_havana	protein_coding	-2.00157	5.75842	14.977	0.000440031	0.00113208
14	106320349	106322323	1975	-	havana	gene	NA	NA	ENSG00000211899	3	IGHM	havana	IG_C_gene	-1.09719	4.56605	4.43054	0.0423496	0.0642185
17	66863433	66951533	88101	-	ensembl_havana	gene	NA	NA	ENSG00000141338	9	ABCA8	ensembl_havana	protein_coding	-1.6626	7.25323	15.5954	0.000349893	0.000923733
6	133065009	133084598	19590	-	ensembl_havana	gene	NA	NA	ENSG00000112303	9	VNN2	ensembl_havana	protein_coding	2.99412	3.82523	27.5364	7.04846e-06	3.1865e-05
1	53361656	53392884	31229	-	ensembl_havana	gene	NA	NA	ENSG00000121310	12	ECHDC2	ensembl_havana	protein_coding	-3.02769	8.04651	93.3939	1.52261e-11	1.57819e-09
4	69917081	69978705	61625	+	ensembl_havana	gene	NA	NA	ENSG00000171234	9	UGT2B7	ensembl_havana	protein_coding	-1.38207	9.68696	9.50786	0.00391556	0.00776507
14	106993814	106994346	533	-	havana	gene	NA	NA	ENSG00000211964	2	IGHV3-48	havana	IG_V_gene	1.65728	2.33869	10.7575	0.00231066	0.00485642
12	111471828	111788358	316531	+	ensembl_havana	gene	NA	NA	ENSG00000111249	9	CUX2	ensembl_havana	protein_coding	-2.01734	5.98413	17.4237	0.000180914	0.000515761
16	72088491	72094954	6464	+	ensembl_havana	gene	NA	NA	ENSG00000257017	4	HP	ensembl_havana	protein_coding	-1.2733	13.69	6.19128	0.0175986	0.0293629
9	93372114	93405386	33273	-	ensembl_havana	gene	NA	NA	ENSG00000165023	5	DIRAS2	ensembl_havana	protein_coding	5.13465	1.54533	58.3239	4.89912e-09	8.93904e-08
6	52656462	52668708	12247	-	ensembl_havana	gene	NA	NA	ENSG00000243955	1	GSTA1	ensembl_havana	protein_coding	-0.937116	9.5914	5.26269	0.0277318	0.0440469
7	26191860	26226745	34886	+	ensembl_havana	gene	NA	NA	ENSG00000050344	8	NFE2L3	ensembl_havana	protein_coding	2.99795	2.45461	43.9865	1.00448e-07	9.45637e-07
15	100511794	100882210	370417	-	ensembl_havana	gene	NA	NA	ENSG00000140470	9	ADAMTS17	ensembl_havana	protein_coding	0.0617661	4.35545	0.0138348	0.907022	0.92398
3	121150278	121264853	114576	-	ensembl_havana	gene	NA	NA	ENSG00000051341	9	POLQ	ensembl_havana	protein_coding	3.09482	2.16452	42.3276	1.47634e-07	1.29042e-06
[truncated: 15,086 more rows]

## Sheet: S1D DE genes in CLD and HCC
gene_name	baseMean.CLD	log2FoldChange.CLD	lfcSE.CLD	stat.CLD	pvalue.CLD	padj.CLD	baseMean.HCC	log2FoldChange.HCC	lfcSE.HCC	stat.HCC	pvalue.HCC	padj.HCC
[truncated: 1,675 more rows]

[truncated: 9 more sheets: S1E - Gen. alterations, S1F - CNA in CLD and HCC, S1G DM probes in HCC, S1H DM probes in CLD, S1I DM probes in CLD and HCC, S1J CLD-HCC DMRs, S1K DM probes in DMRs, S1L 109 probes in prog. model, S1M Clin. Features - univariate]
